# Supplementary material for: A snapshot of plasma metabolites in first-episode schizophrenia: a capillary electrophoresis time-of-flight mass spectrometry study
Source: Transl Psychiatry. 2014 Apr 8;4(4):e379–. doi: 10.1038/tp.2014.19 (PMC4012283; doi:10.1038/tp.2014.19)
Supplement: Supplementary Information [file tp201419x2.xls]

## Sheet: metabolites in the 1st set
	m/z	MT	Relative Area
Compound name			Controls														FESZ																		Controls		FESZ
			1	2	3	4	5	6	7	8	9	10	11	12	13	14	1	2	3	4	5	6	7	8	9	10	11	12	13	14	15	16	17	18	Mean	S.D.	Mean	S.D.
Cyclohexanecarboxylic acid	127.077	8.16111	N.D.	N.D.	N.D.	N.D.	N.D.	N.D.	N.D.	N.D.	N.D.	N.D.	N.D.	N.D.	N.D.	N.D.	N.D.	N.D.	N.D.	N.D.	N.D.	N.D.	N.D.	N.D.	N.D.	N.D.	N.D.	N.D.	0.000257433	N.D.	N.D.	N.D.	N.D.	N.D.	N.D.	N.A.	0.000257433	N.A.
o-Hydroxybenzoic acid	137.024	10.102	N.D.	N.D.	N.D.	N.D.	N.D.	N.D.	N.D.	N.D.	N.D.	N.D.	N.D.	N.D.	N.D.	N.D.	N.D.	N.D.	N.D.	N.D.	N.D.	N.D.	N.D.	N.D.	N.D.	N.D.	N.D.	0.00189193	N.D.	N.D.	N.D.	N.D.	N.D.	N.D.	N.D.	N.A.	0.00189193	N.A.
S-Carboxymethylcysteine	180.032	13.1899	N.D.	N.D.	N.D.	N.D.	N.D.	N.D.	N.D.	N.D.	N.D.	N.D.	N.D.	N.D.	N.D.	N.D.	N.D.	N.D.	N.D.	N.D.	N.D.	N.D.	N.D.	N.D.	N.D.	N.D.	N.D.	N.D.	0.00245263	N.D.	N.D.	N.D.	N.D.	N.D.	N.D.	N.A.	0.00245263	N.A.
2,6-Diaminopimelic acid	191.102	9.00383	N.D.	N.D.	N.D.	N.D.	N.D.	N.D.	N.D.	N.D.	N.D.	N.D.	N.D.	N.D.	N.D.	N.D.	N.D.	N.D.	N.D.	N.D.	N.D.	N.D.	N.D.	N.D.	N.D.	N.D.	N.D.	N.D.	2.46892e-05	N.D.	N.D.	N.D.	N.D.	N.D.	N.D.	N.A.	2.46892e-05	N.A.
Inosine	269.087	19.7954	N.D.	N.D.	N.D.	N.D.	N.D.	N.D.	N.D.	N.D.	N.D.	N.D.	N.D.	N.D.	N.D.	N.D.	N.D.	N.D.	N.D.	N.D.	N.D.	N.D.	3.81439e-05	N.D.	N.D.	N.D.	N.D.	N.D.	N.D.	N.D.	N.D.	N.D.	N.D.	N.D.	N.D.	N.A.	3.81439e-05	N.A.
S-Adenosylhomocysteine	385.125	8.87615	N.D.	N.D.	N.D.	N.D.	N.D.	N.D.	N.D.	N.D.	N.D.	N.D.	N.D.	N.D.	N.D.	N.D.	N.D.	N.D.	4.8e-06	N.D.	N.D.	N.D.	7.38e-06	N.D.	N.D.	N.D.	N.D.	N.D.	N.D.	N.D.	N.D.	N.D.	N.D.	N.D.	N.D.	N.A.	6.09e-06	1.82434e-06
Octanoic acid	143.107	7.97553	0.000754514	0.00056212	0.000570244	0.00112015	0.000615349	0.000563007	0.000562991	0.000522799	0.000910608	0.000687535	0.000771173	0.000650706	0.000703628	0.000768042	0.000680315	0.000548069	0.000749825	0.000538272	0.000665883	0.000673859	0.000613421	0.000489282	0.000551137	0.000700958	0.000560153	0.000701671	0.117317	0.000931491	0.000537083	0.000749836	0.000436898	0.000518702	0.000697347	0.000163613	0.00710909	0.0275045
Glycerophosphocholine	258.109	21.9011	0.000122543	0.000247392	0.000347823	0.000183193	0.000125504	0.000117302	6.27411e-05	0.000155045	0.000101577	0.00019727	9.23962e-05	0.00011136	0.000105364	0.000148084	0.000140709	0.000300776	0.000482904	0.000156518	0.000198256	0.000308841	0.00173472	0.000219682	0.000255174	9.24281e-05	0.000199069	0.000115463	0.000168001	0.000303502	9.01406e-05	0.000105205	0.000150393	0.000159326	0.000151257	7.39791e-05	0.000287839	0.0003744
N2-Phenylacetylglutamine	263.103	7.23611	5.36277e-05	0.000176996	8.70462e-05	7.84539e-05	N.D.	0.000174386	N.D.	5.23452e-05	0.000137353	N.D.	N.D.	4.908e-05	9.42318e-05	9.99321e-05	0.000239327	9.4858e-05	0.000129081	0.000151765	0.000101712	0.000258224	9.36921e-05	0.000139705	N.D.	0.000177181	N.D.	0.000247471	0.000326168	0.000300704	N.D.	0.0001995	N.D.	N.D.	0.000100345	4.77672e-05	0.000189184	7.9193e-05
Lactic acid	89.0247	10.4749	0.180148	0.227179	0.232574	0.181313	0.163308	0.131034	0.138215	0.159993	0.100009	0.257426	0.113618	0.213933	0.127686	0.157597	0.0987171	0.229077	0.60308	0.199336	0.180178	0.174085	1.82746	0.196769	0.143743	0.152803	0.163997	0.110231	0.201141	0.144684	0.179922	0.123423	0.26907	0.230946	0.170288	0.0477846	0.290481	0.398948
Hypoxanthine	137.045	11.3026	8.95551e-05	0.000189489	8.59483e-05	0.000458847	0.000229064	0.00046419	0.000210936	0.000162901	0.000111162	0.000376743	2.01775e-05	0.000109872	9.58698e-05	0.00013097	0.000214287	0.000334469	2.91136e-05	0.000431233	0.000295375	0.000275695	0.00167527	0.000150049	0.000278051	0.000380491	0.000230095	0.000155996	0.000275907	0.000243588	0.000391681	0.00015733	0.000279778	3.44546e-05	0.000195409	0.000141247	0.000324048	0.000354735
ATP	505.987	11.3464	N.D.	8.66475e-05	0.000100149	N.D.	N.D.	N.D.	N.D.	N.D.	8.79846e-05	N.D.	N.D.	N.D.	7.46615e-05	6.01144e-05	N.D.	6.68617e-05	8.72231e-05	N.D.	N.D.	0.000119716	N.D.	0.000125823	0.000173506	N.D.	N.D.	N.D.	N.D.	0.000192091	N.D.	N.D.	N.D.	N.D.	8.19113e-05	1.51623e-05	0.000127537	4.82725e-05
Creatine	132.076	8.99958	0.00529692	0.0203217	0.007431	0.00619102	0.0047879	0.0144699	0.00255883	0.00665851	0.0128791	0.00510662	0.00473293	0.00589859	0.0090213	0.0129652	0.014624	0.0137472	0.0224388	0.00701349	0.0134989	0.0215822	0.0122659	0.0102734	0.00264837	0.00850722	0.00765456	0.0126351	0.0198354	0.0169731	0.012111	0.0115806	0.00903398	0.0121984	0.0084514	0.00493356	0.0127012	0.00512277
ADP	426.026	10.462	4.1961e-05	0.000199855	0.000308421	9.54293e-05	6.83911e-05	5.38642e-05	6.35733e-05	0.000105561	0.000153342	0.00013775	6.8058e-05	4.16586e-05	0.000174097	0.00022029	0.000105082	0.000182141	0.000378759	7.88613e-05	8.96274e-05	0.00038601	0.000305941	0.000432113	0.000443416	6.01219e-05	6.67692e-05	5.35684e-05	5.7658e-05	0.000439006	5.56546e-05	6.21636e-05	8.30843e-05	5.75521e-05	0.000123732	7.94475e-05	0.000185418	0.000159632
Trimethylamine N-oxide	76.0762	6.76095	0.000614209	0.00427501	0.0011851	0.000595021	0.00014676	0.000785749	0.000218784	0.000236586	0.00321096	0.000404937	0.000306005	0.000928472	0.000794186	0.000397578	0.00533419	0.00148558	0.00183569	0.000334936	0.00155204	0.000567675	0.000324419	0.00767508	0.000158917	0.000375029	0.000253364	0.00133463	0.000978439	0.0017503	0.000479783	0.00164771	0.000224148	7.76849e-05	0.0010071	0.00121445	0.00146609	0.00197379
Glu	148.06	11.0904	0.00460671	0.00796329	0.00902385	0.0095497	0.00656178	0.00773974	0.00497829	0.00657612	0.00372633	0.00732941	0.00423635	0.00521816	0.012468	0.00772727	0.00675687	0.0107645	0.0143426	0.00759259	0.00561654	0.0108221	0.0207942	0.00729464	0.0121065	0.00585611	0.0108351	0.0110323	0.0170545	0.0130174	0.00532824	0.0045733	0.0116295	0.00585318	0.00697893	0.00239098	0.0100706	0.00442426
Isopropanolamine	76.0761	7.16416	1.228e-05	1.556e-05	N.D.	1.404e-05	9.9e-06	5.06e-06	7.78e-06	9.26e-06	2.99594e-05	1.074e-05	1.366e-05	N.D.	N.D.	1.442e-05	N.D.	3.07976e-05	N.D.	N.D.	2.41762e-05	3.83892e-05	1.94e-05	1.874e-05	N.D.	N.D.	1.158e-05	N.D.	N.D.	1.432e-05	9.04e-06	7.62e-06	1.468e-05	1.646e-05	1.2969e-05	6.4592e-06	1.86548e-05	9.33601e-06
Pyruvic acid	87.0091	12.4428	0.00678641	0.0078195	0.00985889	0.00815783	0.00588369	0.00583412	0.00499106	0.00643334	0.0039982	0.00938697	0.00426399	0.00844255	0.00377753	0.00551346	0.00482585	0.00918794	0.0238434	0.00793368	0.00640058	0.00672964	0.0350578	0.00547019	0.00524811	0.0075452	0.00752013	0.00427513	0.00955906	0.00667777	0.00636998	0.00368086	0.00828069	0.00698534	0.00651054	0.00197501	0.00919952	0.00777546
1-Aminocyclopentanecarboxylic acid	130.084	9.71068	2.40979e-05	7.26e-06	1.764e-05	1.014e-05	9.66e-06	1.096e-05	1.196e-05	1.24e-05	1.24e-05	8.3e-06	1.526e-05	1.158e-05	1.704e-05	1.366e-05	1.442e-05	1.24e-05	9.28e-06	N.D.	N.D.	2.21658e-05	1.264e-05	1.41e-05	1.244e-05	2.541e-05	N.D.	2.5772e-05	1.442e-05	5.26113e-05	N.D.	8.18e-06	1.196e-05	N.D.	1.30256e-05	4.37565e-06	1.81384e-05	1.1801e-05
Diethanolamine	106.086	7.79412	3.02968e-05	2.37184e-05	3.62426e-05	9.94e-06	9.66e-06	1.24e-05	N.D.	N.D.	4.20702e-05	9.42e-06	2.14386e-05	1.198e-05	1.514e-05	1.59e-05	1.892e-05	2.95215e-05	7.61069e-05	0.00011753	1.24e-05	1.99e-05	1.782e-05	1.582e-05	N.D.	1.462e-05	1.104e-05	N.D.	1.634e-05	N.D.	2.59762e-05	8.9e-06	2.02826e-05	8.1e-06	1.98506e-05	1.10993e-05	2.75518e-05	2.97606e-05
Gly-Leu	189.123	9.92128	1.82e-05	3.9418e-05	3.81883e-05	2.42693e-05	1.638e-05	1.092e-05	2.08044e-05	2.24305e-05	1.864e-05	1.734e-05	1.518e-05	7.74e-06	2.24435e-05	N.D.	3.71009e-05	1.862e-05	4.59927e-05	N.D.	2.70923e-05	1.982e-05	3.16279e-05	6.63553e-05	4.14615e-05	2.37407e-05	9.88e-06	1.936e-05	2.31772e-05	3.09992e-05	N.D.	2.49747e-05	1.68e-05	1.874e-05	2.09195e-05	9.16919e-06	2.84839e-05	1.38991e-05
8-Hydroxyoctanoic acid	159.103	7.80703	9.43142e-05	0.000107983	5.37772e-05	0.000105293	0.000180094	9.2164e-05	0.000113747	0.000101099	0.000105189	0.000109351	0.000181073	0.000108649	9.8078e-05	8.82971e-05	N.D.	7.30099e-05	5.88275e-05	7.44199e-05	6.50106e-05	6.14609e-05	9.25386e-05	7.47112e-05	0.000171509	8.52059e-05	9.00372e-05	9.33406e-05	0.00106188	0.000116579	0.000108469	0.000119163	6.34484e-05	6.96491e-05	0.000109936	3.3337e-05	0.000145839	0.000237752
Succinic acid	117.019	20.4925	0.000632552	0.000662592	0.000937797	0.000670758	0.000736296	0.000654438	0.000499015	0.00071455	0.000426459	0.00066667	0.000670615	0.000621614	0.000796389	0.000859184	0.000600855	0.000685195	0.0010598	0.000735533	0.000752154	0.000620799	0.00421704	0.00067341	0.000688144	0.000576534	0.000706843	0.000628163	0.000499241	0.000608029	0.000659965	0.000714385	0.000755613	0.000638847	0.000682066	0.000130214	0.00087892	0.000840932
3-Indoxylsulfuric acid	212.002	9.18683	9.02946e-05	0.000764697	0.000426572	0.000665367	0.000150649	0.000745543	0.000166238	0.000289041	0.000377371	0.000325716	0.000377094	0.000288642	0.000592428	0.00038331	0.000672169	0.000622506	0.000448899	0.000505232	0.000338928	0.000804851	0.000358491	0.000414445	6.0128e-05	0.000651387	0.000149421	0.00137176	0.000722357	0.000988487	0.000144976	0.000629779	0.000136224	0.000290601	0.000403069	0.000215676	0.000517258	0.000333833
Theobromine	181.071	21.8391	0.000125254	N.D.	N.D.	N.D.	0.000226698	0.000261445	N.D.	8.546e-05	N.D.	0.000273927	0.000254258	N.D.	0.000280054	0.000160226	8.16469e-05	0.000377856	0.000128104	0.00011116	5.73962e-05	N.D.	N.D.	0.000129675	0.000734432	0.000268773	0.000109952	0.000738182	N.D.	0.000647291	N.D.	5.1895e-05	N.D.	3.17288e-05	0.000208415	7.46688e-05	0.000266776	0.000268395
Asp	134.044	11.7076	0.00037899	0.000719294	0.00066524	0.000577367	0.000379619	0.000462312	0.000428525	0.000503802	0.000451366	0.000598862	0.000274267	0.000343357	0.000830503	0.000806937	0.000643838	0.000684898	0.000728935	0.000485205	0.000353776	0.000722609	0.001824	0.000668563	0.000672948	0.000683267	0.000465657	0.000494863	0.000505172	0.000885282	0.000381208	0.000442452	0.000716186	0.000439118	0.000530031	0.000174423	0.000655443	0.000325933
Indole-3-acetic acid	174.056	8.21791	0.000303139	0.000135087	9.86675e-05	0.000161954	0.000211593	0.00013739	9.80298e-05	6.88867e-05	0.000124824	5.57578e-05	0.000149479	8.77701e-05	0.000125567	0.000119582	9.31567e-05	0.000201573	0.000123312	0.000195528	0.000195256	0.0002349	0.000228399	0.000181477	8.05405e-05	9.24723e-05	0.000103897	0.000167065	0.000129458	0.000208848	0.000102051	0.000169609	0.000171691	0.000294267	0.000134123	6.26752e-05	0.000165195	5.90696e-05
Taurine	126.022	22.285	0.0014334	0.00227349	0.0029304	0.00151568	0.00146465	0.00131256	0.00104375	0.00163481	0.0018513	0.00175679	0.00159381	0.0011464	0.00207422	0.00238131	0.00173376	0.00177176	0.00309018	0.00178323	0.00122747	0.00334448	0.00513492	0.00304989	0.00361606	0.00146255	0.00109345	0.00129185	0.00124057	0.00327647	0.0013819	0.00144213	0.00116109	0.00152445	0.00174376	0.00051958	0.0021459	0.00114694
2-Oxoglutaric acid	145.014	20.9423	0.000587944	0.000763717	0.000994195	0.000896714	0.000973311	0.000705776	0.00096569	0.0010802	0.000359419	0.00102892	0.000803107	0.000678115	0.00091268	0.00120552	0.000658118	0.00100787	0.00291377	0.000873757	0.000983999	0.00063318	0.00138539	0.000899058	0.000932206	0.000846983	0.0009115	0.000623313	0.00101747	0.000766191	0.00109847	0.000955393	0.00122111	0.00102018	0.000853951	0.000221187	0.00104155	0.000505938
N-Methylproline	130.086	12.5923	6.76297e-05	4.6243e-05	0.000431353	0.000266539	0.000278813	0.00125541	0.000215892	5.32048e-05	0.0010319	6.06061e-05	5.91243e-05	6.58073e-05	0.000925412	0.00169233	0.000349568	0.0029151	0.00309905	0.000749202	5.20566e-05	6.6703e-05	3.00036e-05	0.000185545	0.000107826	0.000747895	5.01714e-05	0.000217267	0.000653632	0.000375205	2.01975e-05	7.21825e-05	0.000117556	7.47763e-05	0.000460733	0.000540076	0.000549108	0.000927181
Phosphorylcholine	184.073	20.7617	6.24274e-05	0.000211277	0.000180171	9.1808e-05	0.000117242	0.000155794	9.57698e-05	0.000118329	0.000108654	0.000105615	0.000118375	0.000100421	0.000103111	9.39349e-05	0.000117042	8.10222e-05	0.000158256	0.000106832	0.000155894	0.000223077	0.00021725	0.000281884	0.00021356	7.26648e-05	9.87625e-05	0.000116766	8.67567e-05	0.000220924	7.09156e-05	9.60075e-05	7.1087e-05	0.000147359	0.000118781	3.88346e-05	0.000140892	6.49696e-05
Propionic acid	73.0298	10.5402	0.000254119	0.000401996	N.D.	N.D.	N.D.	0.0004006	0.000304769	0.000145827	0.000416454	0.000503552	0.000680127	0.00013972	0.000108599	0.000688795	0.00058527	0.000101775	0.000576962	0.00046916	0.00046369	0.000506168	0.000765558	0.000331909	0.000480137	0.000343909	0.000253622	N.D.	0.000519812	0.000425351	0.000518987	N.D.	N.D.	0.000159551	0.000367687	0.000202238	0.000433457	0.000171991
2-Hydroxybutyric acid	103.04	9.42225	0.00407326	0.00637806	0.00453723	0.00188232	0.00977754	0.0022627	0.00654785	0.00376907	0.00384926	0.00382339	0.00537749	0.00411688	0.00449553	0.00430872	0.00229928	0.00365884	0.00552345	0.00484098	0.00564675	0.00301689	0.00804317	0.00525603	0.00787167	0.00577619	0.00314321	0.00241306	0.00667122	0.00363824	0.0104559	0.00544299	0.0103772	0.00342068	0.00465709	0.00195405	0.00541643	0.00248473
Ethanolamine phosphate	140.011	7.67848	8.46083e-05	0.000209434	0.000272646	0.000119172	0.000100661	0.000160941	5.98456e-05	0.000114049	0.000191397	0.000159221	8.84415e-05	8.66816e-05	0.000151925	0.000191073	0.000117007	9.93594e-05	0.000245944	0.000109193	8.1571e-05	0.000264304	0.000392328	0.000308688	0.000348565	0.000120045	8.2551e-05	7.96521e-05	8.08992e-05	0.000286636	8.49022e-05	8.57977e-05	5.63304e-05	0.000127476	0.00014215	5.96145e-05	0.000165069	0.000109275
2-Oxobutyric acid	101.024	10.769	0.000181177	0.000297715	0.000254189	0.000147273	0.000625278	0.000163467	0.000357461	0.000266079	0.000378119	0.000236624	0.000308583	0.000314765	0.000264483	0.000342587	0.000229999	0.000283586	0.000357264	0.000341985	0.000333669	0.000156195	0.00021571	0.000216309	0.000522626	0.000460769	0.000239155	0.000215998	0.000611986	0.000289636	0.000646393	0.000373875	0.000536919	0.000142964	0.000295557	0.00011821	0.000343058	0.000153892
Gluconic acid	195.05	7.80937	0.000313237	0.00026876	0.000254644	0.000368412	0.000262009	0.000347306	0.000233639	0.000263903	0.000257876	0.000243378	0.000234749	0.000238671	0.000308827	0.000323066	0.00028006	0.000355827	0.000387243	0.000318045	0.000383014	0.000370645	0.000379254	0.000400058	0.00029232	0.000304591	0.0003038	0.000312249	0.000291059	0.000433213	0.000194844	0.000260074	0.000261771	0.000315437	0.000279891	4.40496e-05	0.000324639	5.9961e-05
Dihydroxyacetone phosphate	168.99	12.2191	N.D.	6.52033e-05	7.99822e-05	N.D.	N.D.	N.D.	N.D.	2.41593e-05	N.D.	N.D.	N.D.	N.D.	4.23082e-05	3.27074e-05	N.D.	3.50228e-05	N.D.	3.66142e-05	2.23789e-05	7.17412e-05	N.D.	0.000117872	8.70858e-05	2.5084e-05	N.D.	N.D.	N.D.	5.4824e-05	N.D.	N.D.	N.D.	N.D.	4.88721e-05	2.31822e-05	5.63279e-05	3.36894e-05
Ser	106.05	10.1269	0.01177	0.0126226	0.0144851	0.0109948	0.00991659	0.0143537	0.0105874	0.0102251	0.0126423	0.0114713	0.013113	0.0125221	0.0129006	0.0130542	0.0166431	0.0120568	0.0144345	0.014189	0.011822	0.0167748	0.0150951	0.0156649	0.012789	0.0150159	0.0100636	0.0123105	0.0117533	0.0143909	0.0162827	0.0178251	0.0120741	0.010583	0.0121899	0.00142164	0.013876	0.00228034
Castanospermine	190.105	9.16852	2.38588e-05	1.756e-05	1.69e-05	1.26e-05	N.D.	N.D.	1.758e-05	1.686e-05	1.742e-05	N.D.	1.97e-05	7.82e-06	2.08549e-05	1.428e-05	1.746e-05	1.63e-05	1.632e-05	2.27295e-05	2.03537e-05	1.616e-05	2.0631e-05	1.12e-05	1.648e-05	2.25455e-05	N.D.	1.944e-05	3.07371e-05	1.384e-05	2.44614e-05	N.D.	1.838e-05	N.D.	1.68576e-05	4.25273e-06	1.91359e-05	4.76284e-06
Gly-Asp	191.066	10.024	7.18e-06	2.97674e-05	2.59437e-05	1.66e-05	1.264e-05	8.6e-06	N.D.	3.76732e-05	1.066e-05	1.148e-05	1.288e-05	1.52e-05	8.84e-06	9.62e-06	4.72912e-05	1.67e-05	1.874e-05	1.534e-05	1.074e-05	2.26182e-05	1.268e-05	5.44922e-05	1.15e-05	9.56e-06	1e-05	1.576e-05	1.468e-05	1.184e-05	1.036e-05	1.492e-05	1.13e-05	1.638e-05	1.59296e-05	9.37005e-06	1.80501e-05	1.24808e-05
Uric acid	167.02	8.54367	0.0267176	0.0253022	0.0229141	0.0213475	0.0276014	0.0199232	0.0225533	0.0135164	0.0176161	0.0203061	0.0219139	0.0205178	0.0171604	0.019592	0.0154835	0.0300052	0.0298817	0.0253985	0.0206856	0.0260473	0.0229057	0.0254426	0.0253381	0.0205442	0.0247184	0.0275694	0.0312668	0.0239339	0.0195711	0.0187929	0.026753	0.0179473	0.021213	0.00379504	0.0240158	0.00443475
1-Methylnicotinamide	137.07	7.50339	1.458e-05	6.44298e-05	N.D.	8.48e-06	3.32253e-05	6.31551e-05	1.574e-05	2.16901e-05	2.78636e-05	1.042e-05	2.81014e-05	3.01303e-05	2.08919e-05	1.426e-05	N.D.	3.23213e-05	2.99255e-05	2.29115e-05	6.42136e-05	3.12747e-05	1.142e-05	1.66e-05	N.D.	2.07319e-05	4.67746e-05	1.652e-05	4.5187e-05	2.4589e-05	3.22598e-05	3.18551e-05	2.22441e-05	4.15018e-05	2.71513e-05	1.79934e-05	3.06456e-05	1.35545e-05
Malic acid	133.014	20.9278	0.000725102	0.000613717	0.000766439	0.000592533	0.00100875	0.000462694	0.000726307	0.000847862	0.000269564	0.000781822	0.000503924	0.00050119	0.00055668	0.000705213	0.000395532	0.000591435	0.00162635	0.000718309	0.000550856	0.000442054	0.00203418	0.000490797	0.000783106	0.000626701	0.000549429	0.000410009	0.000430902	0.000430834	0.00102398	0.000671089	0.000622948	0.000748269	0.000647271	0.000186014	0.000730377	0.000436356
Nω-Methylarginine	189.135	7.59951	1.852e-05	2.56883e-05	3.10145e-05	3.00578e-05	1.482e-05	2.5395e-05	4.01628e-05	2.92572e-05	3.09557e-05	2.26318e-05	1.724e-05	1.97e-05	3.02941e-05	3.11915e-05	2.36456e-05	3.53305e-05	3.83461e-05	2.825e-05	3.98207e-05	3.33104e-05	4.1542e-05	2.56072e-05	2.5208e-05	2.59458e-05	2.7756e-05	3.52786e-05	2.71773e-05	3.02649e-05	2.04032e-05	1.538e-05	2.87565e-05	2.97177e-05	2.62092e-05	6.96872e-06	2.95411e-05	6.79726e-06
Carnitine	162.112	8.65409	0.0175148	0.023183	0.0242204	0.0171102	0.0149827	0.0202641	0.0162114	0.0227621	0.0149132	0.0135998	0.0185172	0.0163183	0.0203161	0.0176588	0.0150999	0.0271014	0.0225811	0.0190154	0.0198947	0.0204001	0.0364813	0.0210389	0.0131179	0.0153323	0.0205718	0.0224945	0.0205644	0.0216851	0.0198439	0.0167721	0.0182666	0.0218646	0.018398	0.0033043	0.0206737	0.00510231
Thr-Asp	235.091	10.9392	2.93202e-05	0.000101818	3.0759e-05	7.30579e-05	7.80317e-05	5.5161e-05	6.9181e-05	7.26193e-05	0.000103758	5.78612e-05	9.81552e-05	9.44107e-05	2.70061e-05	1.708e-05	7.38066e-05	5.5767e-05	7.93166e-05	0.000104224	5.46772e-05	5.85399e-05	7.51676e-05	4.83651e-05	6.45779e-05	4.69456e-05	0.000109316	8.68025e-05	3.62683e-05	3.93741e-05	4.75576e-05	7.78955e-05	0.000161456	8.77903e-05	6.48728e-05	2.96975e-05	7.26582e-05	3.06022e-05
N-Acetylglucosamine	222.098	22.3154	0.000110683	0.000101878	0.000127321	0.00011725	0.00010499	0.000107231	9.95296e-05	0.000126908	9.31592e-05	9.3145e-05	7.72211e-05	0.000112423	0.000114508	0.00011194	0.000155516	0.000128714	0.000126839	9.1302e-05	0.000105138	0.00012185	0.000191747	0.000131984	0.000108828	0.000104937	9.83266e-05	0.000117308	0.000102049	0.000131776	0.000100164	9.80239e-05	0.000111142	0.000110461	0.000107013	1.35718e-05	0.000118673	2.42861e-05
2-Aminoisobutyric acid	104.07	9.77773	0.00335852	0.0059752	0.00476861	0.00202693	0.00429536	0.00524731	0.0033221	0.00341412	0.00450555	0.00269646	0.00390717	0.0044146	0.00400422	0.00395673	0.00361971	0.00497888	0.0035761	0.00364798	0.00476877	0.00449709	0.00667321	0.00536376	0.00565898	0.00422573	0.00200059	0.00312615	0.00556545	0.00415165	0.0059245	0.00391595	0.00448382	0.00327134	0.00399235	0.00101447	0.00441387	0.00115507
5-Methoxyindoleacetic acid	204.065	7.88235	0.000137158	8.24022e-05	8.94388e-05	0.00013695	0.000121204	6.95916e-05	0.000121807	0.000117749	7.86345e-05	7.61042e-05	8.7762e-05	8.21298e-05	0.000114255	7.47229e-05	8.54822e-05	0.000146898	0.000106003	0.000118725	0.000104397	0.000116953	0.000123171	0.000107019	8.97483e-05	0.000144532	0.000129188	0.000114682	0.000127777	0.000132819	4.71328e-05	7.76549e-05	6.02576e-05	0.000136732	9.92792e-05	2.42797e-05	0.000109398	2.7999e-05
Lys	147.113	7.01402	0.0281766	0.0552642	0.0526794	0.0286406	0.0344517	0.0410059	0.0337948	0.0463656	0.0359359	0.0308491	0.031457	0.0368087	0.0400564	0.0341173	0.0475919	0.0506005	0.0492347	0.037685	0.0425479	0.0440809	0.0417479	0.0434228	0.0305634	0.0354357	0.0290442	0.0449313	0.0536343	0.04368	0.0321141	0.0358698	0.046309	0.0369524	0.0378288	0.00843731	0.0414137	0.00704853
3-Aminobutyric acid	104.07	8.09752	7.36094e-05	0.000151265	5.26343e-05	9.59426e-05	8.40694e-05	7.1814e-05	9.64832e-05	0.000123169	0.000121298	8.06384e-05	0.000152298	0.000123613	6.49661e-05	5.22135e-05	9.60173e-05	9.78208e-05	0.000100028	0.000165153	7.97006e-05	8.01505e-05	0.000100149	7.90938e-05	9.13111e-05	8.58335e-05	0.000122976	0.00011811	7.91394e-05	9.15289e-05	0.000101081	9.91736e-05	0.00018729	0.000116278	9.6001e-05	3.3501e-05	0.000105046	2.92812e-05
Urea	62.0408	21.3825	0.00358627	0.00429535	0.00270196	0.00282934	0.00352694	0.00263992	0.00284812	0.00309204	0.00288082	0.00275036	0.00318916	0.00401175	0.00289641	0.00247807	0.00225583	0.00507807	0.00396591	0.00240012	0.00419822	0.00372525	0.00337431	0.00314315	0.00294799	0.0021427	0.00300416	0.00374924	0.00368487	0.00363125	0.00403026	0.00299118	0.00387318	0.00323701	0.00312332	0.00053956	0.00341293	0.000738235
Ile	132.102	10.3438	0.0178966	0.0393674	0.0443496	0.0259418	0.0236676	0.0255626	0.0264934	0.0424153	0.0245388	0.0287888	0.0302216	0.0309072	0.0200516	0.0160622	0.040503	0.0401031	0.0288956	0.0177875	0.0265807	0.0392852	0.0349158	0.0341251	0.031203	0.0156469	0.0265712	0.0338915	0.0454155	0.0355407	0.0187218	0.0251698	0.028001	0.029771	0.0283046	0.00862912	0.0306738	0.00822815
5-Oxoproline	128.035	9.13645	0.00153814	0.00168875	0.0021577	0.00169192	0.00196811	0.00224926	0.00132194	0.00170944	0.00170724	0.0031246	0.00142684	0.00171028	0.00242005	0.00173569	0.00158142	0.00196688	0.00364335	0.00167288	0.00150543	0.00218651	0.00590952	0.00183825	0.00193441	0.00155202	0.00181551	0.00139019	0.00142691	0.00133946	0.00158779	0.00196203	0.00158486	0.00193689	0.00188928	0.00047026	0.00204635	0.00109164
Hypotaurine	110.027	18.2862	7.72569e-05	0.000282054	0.000420543	0.000204654	0.000165244	0.000106649	0.000115533	0.000174243	0.000135453	0.000177346	0.000143471	9.45847e-05	0.000128898	0.00032548	0.000169242	0.000188709	0.000183688	0.000135608	0.00011363	0.000334481	0.000489803	0.000254229	0.000469846	9.3644e-05	9.0007e-05	7.66943e-05	9.05845e-05	0.000232037	0.000112433	0.000194031	0.000121283	0.000201226	0.000182244	9.74895e-05	0.000197288	0.000122752
Phe	166.086	11.2248	0.0174849	0.0234037	0.0251656	0.0225317	0.0221987	0.0207428	0.0188465	0.0216017	0.0202478	0.0191803	0.0198118	0.0212475	0.0224279	0.0177085	0.0246483	0.021897	0.0228905	0.0133846	0.0245641	0.0252239	0.0536754	0.0225343	0.0207734	0.0180689	0.016064	0.0195604	0.0197386	0.0240251	0.0169143	0.0165721	0.0211709	0.0247811	0.0208999	0.00219121	0.0225826	0.00849784
Tyr	182.081	11.4944	0.00995915	0.015302	0.0194213	0.012295	0.0124685	0.0130449	0.0141664	0.0130188	0.0121258	0.0109441	0.010685	0.0174821	0.0146676	0.0112222	0.0185613	0.0169788	0.014715	0.00925784	0.0102296	0.0143805	0.0187965	0.0125258	0.0108216	0.0102553	0.0131557	0.0159565	0.016923	0.0191241	0.0110761	0.0118749	0.0161499	0.0165576	0.0133431	0.0026697	0.0142967	0.00323882
Val	119.089	10.1394	0.00275837	0.00435866	0.00461694	0.00363682	0.00315965	0.00328667	0.00328965	0.00394669	0.00309074	0.00343751	0.00337385	0.00329164	0.00335216	0.00231705	0.00442682	0.00450631	0.00387787	0.00299398	0.00357466	0.00423303	0.0034533	0.00373918	0.00331735	0.00292464	0.00313933	0.0040715	0.00466563	0.00420769	0.00277491	0.00270395	0.00360743	0.00353312	0.0034226	0.000590098	0.00365282	0.000609007
N6-Acetyllysine	189.123	11.5756	6.79686e-05	7.90747e-05	7.44113e-05	7.55771e-05	5.90357e-05	6.41356e-05	6.6848e-05	9.88063e-05	7.16345e-05	6.4478e-05	5.77582e-05	4.24993e-05	6.34884e-05	5.96509e-05	8.59102e-05	7.93842e-05	7.58426e-05	4.60251e-05	7.09719e-05	7.84027e-05	7.47009e-05	9.05658e-05	7.10488e-05	7.50141e-05	4.31779e-05	8.38743e-05	7.96753e-05	8.32532e-05	5.08303e-05	7.02899e-05	6.80662e-05	6.92915e-05	6.75262e-05	1.28138e-05	7.20181e-05	1.32235e-05
Alliin	178.053	14.3155	0.000128483	1.536e-05	3.57905e-05	1.954e-05	3.28545e-05	3.01316e-05	2.41594e-05	8.78981e-05	N.D.	3.51021e-05	6.60183e-05	6.51502e-05	N.D.	N.D.	2.22522e-05	N.D.	0.000107562	1.2e-05	N.D.	0.000110294	N.D.	N.D.	1.7e-05	N.D.	N.D.	N.D.	6.7924e-05	4.55462e-05	N.D.	N.D.	N.D.	3.56181e-05	4.91352e-05	3.46146e-05	5.22746e-05	3.92032e-05
Uridine	245.076	22.3508	0.000713012	0.000437637	0.000442478	0.000643713	0.000877327	0.000599076	0.000645111	0.000533276	0.00055655	0.00042846	0.000518941	0.000424317	0.000591179	0.000657146	0.000532826	0.000471658	0.0007012	0.00060138	0.000771667	0.000521472	0.000619134	0.000667855	0.000628828	0.000758467	0.000638986	0.000396107	0.000624426	0.000561279	0.000621521	0.000700883	0.000515675	0.000649037	0.000576302	0.000128148	0.000610133	9.73993e-05
Isocitric acid	191.019	28.2254	0.000507944	0.000477432	0.000569674	0.000674772	0.000565703	0.000431729	0.000511609	0.00074513	0.000134268	0.000498963	0.000568132	0.000314963	0.000374891	0.000421835	0.000281713	0.000539615	0.000777541	0.00056427	0.000389504	0.00043907	0.000772864	0.000367624	0.000649649	0.000455195	0.000334655	0.000654462	0.000410529	0.000583307	0.000584637	0.000448253	0.000478011	0.000491942	0.000485503	0.000151057	0.00051238	0.000140682
S-Methylmethionine	164.073	7.44528	7.48e-06	N.D.	N.D.	8.4e-06	7.12e-06	N.D.	N.D.	N.D.	2.25039e-05	2.12139e-05	N.D.	2.48348e-05	N.D.	1.16e-05	7.56e-06	N.D.	N.D.	N.D.	N.D.	1.166e-05	N.D.	9.26e-06	N.D.	N.D.	N.D.	3.35337e-05	N.D.	N.D.	N.D.	N.D.	N.D.	N.D.	1.47361e-05	7.79873e-06	1.55034e-05	1.21373e-05
Glucaric acid	209.029	13.4656	0.000602356	0.000270175	0.000196879	0.000119287	0.000344096	9.69719e-05	6.87116e-05	0.000307977	0.00033997	0.000171602	0.000248338	0.000462896	4.853e-05	6.89053e-05	0.000250071	0.000516888	0.000372537	0.000446303	0.000755958	0.0001982	0.000148933	0.000119513	0.00010184	9.61553e-05	0.000155592	0.000213627	0.000179007	0.00023926	0.000102787	0.000247463	0.000145674	0.000234424	0.00023905	0.000162727	0.000251346	0.000172265
2-Aminoadipic acid	162.075	11.1057	0.000116045	0.000274792	0.000278993	0.000101635	0.000153327	8.38134e-05	0.000171584	0.00022138	0.000104978	0.000194688	0.000106983	0.000146825	0.000124151	8.73134e-05	0.000123344	0.000165168	0.000221108	0.000120644	0.000108625	0.000206072	0.000149271	0.000154184	0.000109155	0.000110419	0.000126918	0.000240833	0.000377458	0.000194826	9.53956e-05	0.000122574	0.00020208	9.90092e-05	0.00015475	6.55294e-05	0.000162616	7.0159e-05
Methionine sulfoxide	166.052	11.9282	0.000362924	0.000398896	0.000416475	0.000367347	0.000375082	0.000350976	0.000358476	0.000498131	0.000430305	0.000208558	0.000396993	0.000324456	0.000368794	0.000281634	0.000557761	0.00045164	0.000340301	0.000270206	0.000317975	0.000380705	0.00036163	0.000503038	0.000327007	0.000359903	0.000378829	0.000428176	0.000457458	0.000420275	0.000421173	0.000420325	0.000232386	0.000311155	0.000367075	6.80403e-05	0.000385552	8.12179e-05
Sarcosine	90.0552	9.618	0.000295972	0.000380351	0.000320739	0.000263616	0.000282079	0.000274708	0.000262051	0.000379947	0.000376433	0.000206413	0.000290451	0.000383228	0.000195416	0.000222344	0.000187439	0.000429452	0.000431247	0.000329456	0.000408788	0.000237861	0.000245891	0.000334943	0.000407621	0.000262405	0.000299921	0.000247431	0.000362663	0.000395666	0.000181815	0.000255761	0.000331249	0.000225243	0.000295268	6.5217e-05	0.000309714	8.29584e-05
Guanidinosuccinic acid	176.066	10.2522	7.10182e-05	4.79144e-05	1.914e-05	7.06733e-05	6.95577e-05	5.90999e-05	5.40067e-05	5.65278e-05	5.437e-05	4.03556e-05	4.30244e-05	5.4018e-05	4.30214e-05	4.2746e-05	4.07195e-05	5.21292e-05	6.5987e-05	5.7855e-05	9.64091e-05	4.11856e-05	4.39505e-05	5.52371e-05	6.73231e-05	5.75589e-05	3.26423e-05	5.74004e-05	4.60865e-05	4.7491e-05	5.7862e-05	4.30513e-05	6.56339e-05	4.97955e-05	5.18195e-05	1.40923e-05	5.4351e-05	1.42502e-05
Leu	132.102	10.4496	0.0390125	0.075148	0.0822419	0.0534711	0.0568462	0.0532279	0.0532447	0.0702235	0.0503344	0.0566542	0.0546644	0.0621271	0.0541617	0.03424	0.0685963	0.0747777	0.0628487	0.0419961	0.053399	0.0732539	0.0672803	0.060061	0.0581993	0.038594	0.0519205	0.0650956	0.074877	0.0734453	0.0428827	0.0453915	0.0594634	0.0605766	0.0568284	0.012733	0.0595922	0.0117714
His	156.077	7.43713	0.0159142	0.0210462	0.0196651	0.0154046	0.0202768	0.0158325	0.0137966	0.0195494	0.0201879	0.0147137	0.0178695	0.0207176	0.0181531	0.0159535	0.0220979	0.0207886	0.0184158	0.0152336	0.0169272	0.0216061	0.0195897	0.0218101	0.0156835	0.0167775	0.016679	0.0159553	0.018325	0.0209793	0.0182397	0.0200242	0.0182642	0.018211	0.0177915	0.00247576	0.0186449	0.0021982
Stachydrine	144.102	11.6453	0.00121672	0.000435787	0.00436475	0.00158524	0.00393244	0.00711984	0.00199169	0.000463384	0.0067038	0.000442584	0.000324038	0.000502532	0.00525237	0.0100262	0.00176614	0.0142332	0.0184597	0.00685693	0.000977431	0.000411198	0.00045502	0.00131716	0.000493572	0.00521942	0.0001265	0.000804448	0.00317928	0.00190548	0.000758191	0.000691261	0.00120481	0.000822141	0.00316867	0.0031208	0.00331566	0.00510898
Pro	116.071	10.9417	0.0364655	0.0436265	0.0471392	0.0581457	0.0332136	0.0481702	0.0339006	0.0415926	0.0302164	0.0430125	0.0412053	0.0713205	0.0365134	0.0707586	0.0394849	0.053388	0.0400669	0.0528791	0.0609744	0.056051	0.0540269	0.0477684	0.0507277	0.0364296	0.0487743	0.0583367	0.05973	0.0565623	0.0295952	0.0263244	0.0352763	0.0481335	0.0453772	0.0130062	0.0474739	0.0105244
Trp	205.097	11.1524	0.0109345	0.0190332	0.0201102	0.0121391	0.0138413	0.0122171	0.0137928	0.0146328	0.0127783	0.0108179	0.0126851	0.0114773	0.0164225	0.011159	0.0201337	0.0150791	0.016001	0.0118608	0.0135712	0.0163876	0.0201597	0.0141796	0.0125876	0.0112095	0.0118324	0.0121738	0.0130454	0.0154113	0.0101567	0.0114081	0.0127612	0.0198418	0.0137172	0.00293136	0.0143222	0.00313635
γ-Glu-2-aminobutyric acid	233.113	12.6612	N.D.	2.81159e-05	N.D.	N.D.	1.794e-05	2.54448e-05	2.62996e-05	2.0173e-05	1.37e-05	1.93e-05	2.9993e-05	2.67674e-05	3.86435e-05	2.11169e-05	N.D.	2.53123e-05	N.D.	1.646e-05	2.07872e-05	2.0562e-05	1.186e-05	2.4583e-05	3.44241e-05	2.04022e-05	2.34327e-05	N.D.	5.57325e-05	N.D.	3.61497e-05	2.53107e-05	1.36e-05	2.60612e-05	2.43177e-05	6.8489e-06	2.53341e-05	1.10737e-05
N8-Acetylspermidine	188.175	6.49868	1.258e-05	9.1e-06	9.3e-06	1.186e-05	1.126e-05	2.00933e-05	8.78e-06	1.08e-05	1.526e-05	7.82e-06	6.96e-06	1.146e-05	1.032e-05	1.14e-05	1.038e-05	1.24e-05	7.3e-06	1.352e-05	N.D.	7.74e-06	2.36929e-05	6.76e-06	1.734e-05	1.542e-05	1.05e-05	9.56e-06	1.334e-05	8.84e-06	1.522e-05	1.116e-05	9.36e-06	6.04e-06	1.12138e-05	3.30775e-06	1.16808e-05	4.48291e-06
3-Aminoisobutyric acid	104.07	7.99213	0.000368246	0.0005776	0.000261481	0.000790579	0.000635641	0.000696999	7.4117e-05	0.000336169	0.000109685	0.000701805	0.000597086	6.92667e-05	0.00076598	0.000331286	0.000270292	0.00108841	0.000248542	0.000382397	0.000683691	0.000193776	0.00013932	0.000594405	0.000333653	0.000379728	0.000503985	0.000979978	0.000234165	0.000889886	0.000449525	0.000316818	0.000652494	0.000117392	0.000451139	0.00026076	0.000469914	0.00028975
Gly	76.0398	8.45614	0.0173565	0.0166266	0.0183737	0.0236198	0.0174381	0.0189611	0.0154767	0.0222377	0.0155248	0.0145201	0.0193827	0.0171247	0.0174293	0.0174109	0.0191461	0.0183229	0.0157267	0.0167695	0.017858	0.022047	0.0268906	0.0223706	0.0162364	0.0213821	0.0169528	0.0143358	0.020068	0.0157	0.0196323	0.0189798	0.0148114	0.0194646	0.0179631	0.00249853	0.0187053	0.0031461
GABA	104.07	7.84014	2.95793e-05	2.12909e-05	3.69108e-05	2.17116e-05	3.36666e-05	2.32178e-05	3.22768e-05	2.92572e-05	2.59052e-05	2.0305e-05	3.06866e-05	2.33466e-05	2.8059e-05	4.25942e-05	1.828e-05	4.48346e-05	4.28963e-05	2.90185e-05	1.904e-05	2.72857e-05	4.72925e-05	2.76372e-05	2.88901e-05	2.63992e-05	2.34509e-05	3.80062e-05	1.718e-05	1.802e-05	3.55139e-05	2.61421e-05	3.24835e-05	3.07981e-05	2.84863e-05	6.46566e-06	2.96205e-05	9.18875e-06
Cystathionine	223.074	10.049	2.69084e-05	5.83609e-05	8.84444e-05	3.41539e-05	2.58811e-05	2.38161e-05	2.52391e-05	3.1894e-05	2.62316e-05	5.50072e-05	3.90939e-05	3.39763e-05	2.12983e-05	2.53288e-05	4.95996e-05	3.40354e-05	3.80251e-05	4.04439e-05	3.49343e-05	5.3276e-05	3.39804e-05	2.48995e-05	3.90866e-05	3.14276e-05	3.20247e-05	6.52423e-05	4.84789e-05	4.74315e-05	1.99e-05	3.70729e-05	2.80307e-05	2.73244e-05	3.6831e-05	1.86273e-05	3.80674e-05	1.12446e-05
Mannosamine	180.086	9.13841	4.24355e-05	2.72404e-05	3.07e-05	2.88847e-05	1.292e-05	1.576e-05	2.31375e-05	5.59319e-05	8.14434e-05	2.20138e-05	1.538e-05	3.03235e-05	2.03008e-05	1.976e-05	2.30633e-05	3.84922e-05	4.41046e-05	2.63492e-05	3.92296e-05	5.50444e-05	3.93015e-05	2.91829e-05	1.874e-05	1.408e-05	3.51854e-05	3.01643e-05	3.01055e-05	2.97687e-05	N.D.	9.88e-06	2.36761e-05	4.70531e-05	3.04451e-05	1.86016e-05	3.13777e-05	1.18392e-05
Homocitrulline	190.118	11.3161	6.64537e-05	5.10782e-05	3.49454e-05	4.71924e-05	5.05088e-05	4.29288e-05	8.33913e-05	7.63216e-05	3.68136e-05	3.04303e-05	4.84891e-05	3.60442e-05	5.18325e-05	3.66367e-05	2.74305e-05	5.22816e-05	4.59927e-05	3.88463e-05	4.34265e-05	6.12746e-05	5.35658e-05	6.05076e-05	8.63653e-05	3.52608e-05	2.29423e-05	7.9442e-05	8.85749e-05	6.45981e-05	3.36063e-05	2.93612e-05	3.85055e-05	5.61944e-05	4.95048e-05	1.5925e-05	5.10098e-05	1.9756e-05
3-Phenylpropionic acid	149.056	8.38108	0.000327943	0.000198549	0.000204057	0.000258531	0.000247458	0.0002069	0.000286533	0.000288171	0.000285366	0.000347794	0.000257397	0.000155849	0.000447856	0.000281956	0.000260579	0.000303677	0.000267552	0.000267673	0.00024751	0.000337924	0.000344777	0.000286856	0.000215884	0.000337638	0.000313916	0.00039341	0.000210259	0.000305566	0.000181588	0.000244186	0.000223726	0.00028382	0.000271026	7.29984e-05	0.000279252	5.47723e-05
Thr	120.065	10.6568	0.0183299	0.0307606	0.0331486	0.0214526	0.0186178	0.0254452	0.0180242	0.0194222	0.0242147	0.0186785	0.0216931	0.0182571	0.0237033	0.0214923	0.0295443	0.0259687	0.0178957	0.0181298	0.0264028	0.0264984	0.0251062	0.025049	0.019467	0.0213156	0.021432	0.0200867	0.0205451	0.0267481	0.021528	0.0292404	0.0183097	0.0208545	0.0223743	0.00473781	0.0230068	0.00381881
Ala	91.0578	9.15373	0.00173336	0.00185846	0.00206302	0.00169175	0.00136608	0.00148697	0.00146815	0.00205353	0.00125104	0.00131461	0.00132474	0.00193253	0.00152843	0.00169147	0.00162017	0.00193585	0.00190332	0.00168564	0.00177686	0.00154498	0.00262756	0.00145203	0.0011712	0.00150467	0.00165046	0.00156399	0.0018452	0.00166084	0.00139226	0.00102264	0.00181811	0.0017696	0.00162601	0.000276174	0.00166363	0.00034
ADMA	203.149	7.8106	0.000114012	0.000155662	0.000158237	0.000179712	0.000115282	0.000183715	0.000153498	0.000163425	0.000135573	0.000149516	0.000137312	0.000115187	0.000118147	0.000154136	0.000143184	0.000175167	0.000171453	0.000133667	0.000144604	0.000151501	0.000176922	0.000136901	0.000131923	0.000125133	0.000147426	0.000147332	0.000197475	0.000165276	0.000108879	0.000116684	0.000151609	0.000149353	0.000145244	2.33842e-05	0.000148583	2.24243e-05
Kynurenine	209.092	10.058	0.000318197	0.000395851	0.000470957	0.000407943	0.000364948	0.000345375	0.000287271	0.000298406	0.000226757	0.000351221	0.000297345	0.000267017	0.000348937	0.000249608	0.000350899	0.000362371	0.000412915	0.000312591	0.000280243	0.00034211	0.000365999	0.000330752	0.000231513	0.000288516	0.000257015	0.000445384	0.000397343	0.000566558	0.000197729	0.000314253	0.000223383	0.00039991	0.000330702	6.6598e-05	0.000337749	8.94607e-05
Dyphylline	255.107	22.2885	0.00279317	0.00270623	0.00255086	0.0023656	0.00240256	0.00270935	0.0027162	0.00257973	0.00257291	0.00279113	0.00306919	0.00315359	0.00245506	0.00237991	0.00398851	0.00286943	0.002589	0.00287265	0.00304677	0.00298397	0.00143769	0.00237436	0.00266327	0.00289245	0.00271425	0.00276212	0.00273683	0.00243822	0.00273863	0.00239561	0.002614	0.00274673	0.00266039	0.000240682	0.00271469	0.000475496
cis-Aconitic acid	173.008	27.4334	0.00112559	0.00111161	0.00121625	0.0015029	0.00131826	0.000784576	0.00113918	0.00162444	0.000149695	0.0013013	0.00126921	0.000964877	0.000928517	0.000809153	0.000753518	0.000992825	0.00134115	0.00127695	0.000817388	0.000983817	0.00159943	0.000965314	0.00123152	0.000940849	0.000700975	0.00117247	0.000981768	0.00131278	0.00146827	0.000944371	0.00118245	0.00131261	0.00108897	0.000361952	0.00110991	0.000249513
Asn	133.06	10.6269	0.00604492	0.0064751	0.00838105	0.00633908	0.00617337	0.00620934	0.00601015	0.00647782	0.00645349	0.00531659	0.00596132	0.00685012	0.00700193	0.00631149	0.00767346	0.00841556	0.006964	0.00528581	0.0057438	0.00688145	0.00837249	0.00737759	0.00581741	0.00574878	0.00530836	0.00673075	0.00593065	0.00691067	0.00662987	0.00570718	0.00549879	0.00634434	0.00642898	0.00069259	0.00651894	0.000981942
S-Adenosylmethionine	399.145	7.26067	5.1e-06	4.88e-06	6.68e-06	6.7e-06	6.76e-06	5.02e-06	N.D.	4.76e-06	N.D.	5.88e-06	6.06e-06	5.94e-06	N.D.	N.D.	4.7e-06	5.6e-06	7.98e-06	6.48e-06	N.D.	N.D.	6.44e-06	3.94e-06	N.D.	N.D.	5.92e-06	5.38e-06	6.8e-06	N.D.	N.D.	5.28e-06	N.D.	N.D.	5.778e-06	7.903e-07	5.852e-06	1.14349e-06
3-Hydroxybutyric acid	103.04	9.18828	0.00339639	0.00425073	0.00186147	0.00256638	0.0524074	0.00308501	0.0302496	0.00178942	0.012064	0.0144772	0.0159412	0.00307918	0.00607496	0.0104525	0.00237107	0.00260464	0.00255334	0.00535217	0.00210328	0.00185753	0.00219529	0.00243177	0.0504229	0.0117433	0.00232235	0.00328039	0.00224827	0.00319769	0.0624139	0.0289516	0.0203577	0.00346513	0.0115497	0.0141729	0.0116596	0.0179724
Ornithine	133.097	6.96116	0.0114184	0.0204829	0.0244092	0.0173595	0.0070404	0.0170244	0.0114992	0.0151465	0.00824681	0.0206233	0.013308	0.0146303	0.0127139	0.00946967	0.0124957	0.0195851	0.0225958	0.0133989	0.0129563	0.0178551	0.0226035	0.0125016	0.0103814	0.0132953	0.0132656	0.0118758	0.0168103	0.0157971	0.010178	0.0111141	0.0140165	0.013133	0.0145266	0.00503542	0.0146588	0.00380068
Citric acid	191.019	25.6271	0.0134027	0.0138054	0.0115034	0.019093	0.0200472	0.0133653	0.0190703	0.0162501	0.00746953	0.0145443	0.0165422	0.0112469	0.0119993	0.0170082	0.0109984	0.0100743	0.0127178	0.0165909	0.0140704	0.0124285	0.0136029	0.0137826	0.0184287	0.0161403	0.011341	0.015635	0.0116738	0.0165107	0.0227019	0.0196223	0.0139159	0.0137489	0.0146677	0.00355293	0.0146658	0.00325878
N,N-Dimethylglycine	104.07	11.073	0.000762245	0.000986604	0.000865733	0.000868387	0.000866558	0.000672801	0.000665453	0.000738149	0.0005683	0.000650815	0.000621846	0.000631788	0.000850212	0.000650904	0.000329749	0.000950306	0.000721288	0.000998499	0.000753993	0.000683521	0.000732427	0.00074734	0.00149015	0.000518607	0.000832987	0.000770031	0.000648637	0.000686566	0.000656885	0.000614126	0.000705574	0.000504852	0.000742843	0.000124891	0.000741419	0.000241915
Indole-3-acetaldehyde	160.075	22.3311	4.5525e-05	3.63338e-05	4.09203e-05	3.71924e-05	4.66601e-05	3.23254e-05	4.62749e-05	3.76009e-05	3.85486e-05	2.64856e-05	4.59459e-05	4.00642e-05	4.06939e-05	3.44358e-05	4.65841e-05	4.69487e-05	4.3727e-05	3.65815e-05	4.99089e-05	4.81972e-05	1.914e-05	3.51424e-05	3.51213e-05	4.24737e-05	3.68747e-05	4.04931e-05	3.53113e-05	4.19342e-05	3.69726e-05	3.83818e-05	3.17969e-05	3.87095e-05	3.92148e-05	5.84409e-06	3.91277e-05	7.17031e-06
2-Oxoisovaleric acid	115.04	9.82658	0.00220766	0.00227145	0.00182683	0.00184332	0.00310747	0.00215302	0.00254172	0.00151518	0.00199971	0.00226321	0.00201932	0.00215645	0.00221745	0.00196413	0.00155462	0.00217657	0.00220354	0.00235663	0.00206882	0.00168962	0.0018359	0.00237814	0.00212656	0.00201428	0.00249403	0.00147297	0.00272229	0.00176171	0.00279409	0.00211893	0.00242859	0.00225278	0.00214907	0.000370175	0.00213612	0.000371364
1-Methyl-4-imidazoleacetic acid	141.066	8.39073	9.65712e-05	7.13742e-05	7.88728e-05	9.87118e-05	6.07835e-05	6.42021e-05	7.58909e-05	0.000124704	5.67407e-05	9.79077e-05	7.4804e-05	4.17263e-05	7.27429e-05	5.6046e-05	0.000124508	8.3003e-05	8.61324e-05	6.78446e-05	4.96331e-05	7.57297e-05	4.45853e-05	0.000114218	0.000105473	0.000102938	5.53303e-05	0.000129983	5.97134e-05	5.33852e-05	3.37934e-05	7.22532e-05	5.98277e-05	4.78176e-05	7.65056e-05	2.17392e-05	7.58983e-05	2.89802e-05
Decanoic acid	171.138	7.62747	0.000497944	0.000342889	0.0003573	0.000508574	0.000496114	0.000456338	0.000548282	0.000391446	0.000948289	0.000885805	0.000599046	0.000478629	0.000461883	0.000807731	0.000553745	0.000321024	0.000571758	0.000374483	0.000641826	0.000587969	0.000584198	0.0003362	0.000538046	0.000701058	0.000590907	0.000817	0.000364343	0.00110041	0.000466804	0.000613791	0.000427326	0.000300682	0.000555734	0.000190929	0.000549532	0.000197338
Butyric acid	87.045	9.50226	0.000677454	0.000798332	0.00016737	0.000277341	0.000139864	0.00104184	0.00074686	0.000562085	0.00112211	0.000801649	0.00181254	0.00027281	0.000485413	0.00134669	0.00108104	0.000257236	0.0010176	0.00120437	0.00075249	0.00107004	0.000895266	0.000717959	0.000884836	0.000715192	0.000759752	0.000231519	0.00103952	0.000763812	0.000922247	0.000180831	0.000183964	0.000321027	0.000732311	0.000478999	0.00072215	0.000340538
6-Hydroxyhexanoic acid	131.071	8.28586	7.97063e-05	8.29464e-05	8.65904e-05	0.000136835	0.000364039	7.28511e-05	0.0001209	7.97693e-05	6.69469e-05	0.000153247	0.000198965	0.000113498	0.00019559	0.00016664	9.11495e-05	0.000115059	0.000142883	0.000149598	0.000122412	0.000102803	8.48484e-05	9.69226e-05	0.000247057	0.000178275	0.000137281	0.000125783	0.000134898	0.000119785	0.000192634	0.00021509	0.000121006	4.90293e-05	0.000137038	7.93322e-05	0.000134807	4.84036e-05
Hydroxyproline	132.065	12.1766	0.00151719	0.00414488	0.00301706	0.00335588	0.00157977	0.00121818	0.00234244	0.00504633	0.00129432	0.00285343	0.00167202	0.00421538	0.00116385	0.000976821	0.00153301	0.0046103	0.00313723	0.00252228	0.00174394	0.00217815	0.00321357	0.0024905	0.00229757	0.00124313	0.00179533	0.00137133	0.00439782	0.00408729	0.00106355	0.00220073	0.00145758	0.00201183	0.00245697	0.00132885	0.00240862	0.00107975
SDMA	203.15	7.941	0.000148116	0.000146589	0.000153029	0.000190366	0.000199581	0.000210439	0.000144918	0.000171426	0.000124407	0.00014319	0.000165098	0.000134977	0.000154297	0.000135429	0.000117812	0.000207412	0.000137846	0.000136357	0.000164426	0.000131082	0.00017808	0.000188246	0.000184431	0.000128864	0.000152967	0.000188888	0.000137513	0.00018284	0.00011275	0.000141623	0.000166929	0.000140461	0.000158704	2.56829e-05	0.000155474	2.78302e-05
Fumaric acid	115.004	24.9108	0.000124706	N.D.	N.D.	N.D.	0.000123087	9.95795e-05	0.000155155	0.000161062	N.D.	0.000176105	N.D.	N.D.	0.000121381	0.000164054	N.D.	0.000106605	0.000152499	N.D.	9.67886e-05	N.D.	0.000191998	N.D.	0.000116151	0.000128108	0.000101165	N.D.	8.82177e-05	N.D.	0.000205049	0.000163055	N.D.	0.000162117	0.000140641	2.68662e-05	0.000137432	3.99021e-05
1-Methyladenosine	282.119	10.0942	5.12854e-05	5.26701e-05	4.73866e-05	5.53079e-05	4.064e-05	4.66517e-05	4.59664e-05	4.71186e-05	3.74148e-05	3.58292e-05	5.15998e-05	4.25187e-05	4.35201e-05	4.24614e-05	3.93885e-05	4.98056e-05	3.93468e-05	4.32345e-05	4.56924e-05	4.85262e-05	4.30169e-05	5.2127e-05	4.94574e-05	4.74402e-05	4.63568e-05	5.34894e-05	3.99046e-05	5.57271e-05	3.21476e-05	3.37653e-05	4.8686e-05	3.56181e-05	4.57408e-05	5.74957e-06	4.46517e-05	6.81215e-06
Glycolic acid	75.0087	12.1548	0.000816965	0.0012406	0.00105014	0.00137787	0.00094301	0.000679618	0.000457506	0.000822288	0.000761006	0.000799484	0.00114929	0.000717201	0.000579758	0.000644194	0.000492939	0.000710886	0.000932982	0.000860975	N.D.	0.000682703	0.00153624	0.000777526	N.D.	0.000811845	0.000789697	0.000702749	0.000789212	0.000904699	0.000935082	0.000724415	0.000971485	0.00069759	0.000859924	0.000262614	0.000832564	0.000223251
Glutaric acid	131.035	15.5813	0.000116471	4.93107e-05	0.000172497	0.000106555	8.60239e-05	5.32123e-05	0.000100347	0.00013157	0.000114352	0.000138269	7.67776e-05	5.64024e-05	0.000115725	0.000134449	7.09597e-05	0.000148765	0.000145259	5.23214e-05	0.000135728	0.000132539	0.000142397	9.81846e-05	5.10312e-05	8.2817e-05	7.07146e-05	5.2814e-05	0.000167337	8.79253e-05	0.00012183	8.17263e-05	8.90978e-05	7.42312e-05	0.000103712	3.60261e-05	0.000100315	3.73599e-05
Homovanillic acid	181.05	7.91318	0.000149609	6.80335e-05	0.000132278	0.000187991	0.000131989	9.36308e-05	0.000226688	6.97573e-05	7.23699e-05	7.25544e-05	0.000136229	8.47026e-05	8.76707e-05	7.97647e-05	6.45839e-05	0.000172589	0.00014243	0.000109301	0.000105852	9.62814e-05	0.000138295	6.77701e-05	0.000103837	0.00012333	0.000101975	0.000158119	5.17241e-05	0.000156197	8.13252e-05	0.000120454	0.000112906	7.32231e-05	0.000113805	4.90307e-05	0.000110011	3.45047e-05
Arg	175.119	7.25562	0.0167774	0.0247999	0.0202036	0.0174	0.0179793	0.0217172	0.0189206	0.020685	0.0206815	0.00836585	0.0197755	0.0203628	0.0190061	0.0212792	0.0250773	0.029256	0.0106828	0.0168339	0.0191859	0.0227298	0.0103793	0.0212811	0.0118356	0.014508	0.0208844	0.0195785	0.021168	0.0182971	0.0161804	0.0210502	0.0140997	0.0195406	0.0191396	0.00369148	0.018476	0.00497969
Lauric acid	199.17	7.35511	0.000953142	0.000604138	0.000613767	0.000807937	0.000759921	0.000878696	0.0010074	0.000768528	0.00178372	0.00171222	0.00107817	0.000935884	0.000859286	0.00170983	0.000778785	0.000592094	0.000844741	0.00078558	0.00130771	0.000884882	0.00111815	0.000703446	0.00148567	0.00158228	0.000903104	0.00119166	0.000640172	0.00129136	0.00100999	0.00126194	0.00101579	0.000508346	0.00103376	0.000402908	0.000994761	0.000310678
Gln	148.079	10.8786	0.00403402	0.00487231	0.00462879	0.00447449	0.00420879	0.00418908	0.00412589	0.00557339	0.00453941	0.00406408	0.00529143	0.00419831	0.00510306	0.00435688	0.00480866	0.00444197	0.00403131	0.0042442	0.00395447	0.00520754	0.00489237	0.0047736	0.00450932	0.00387225	0.00467506	0.00432382	0.00344617	0.00434086	0.00417128	0.00410069	0.00474994	0.00402057	0.00454714	0.000489003	0.00436467	0.000436071
2-Hydroxyvaleric acid	117.056	8.85713	0.00195834	0.00168451	0.00334262	0.00301875	0.00246191	0.00139933	0.00322823	0.00370465	0.00148068	0.00200408	0.00234387	0.00275461	0.00173192	0.00202838	0.00150621	0.00223169	0.00247257	0.00199666	0.00164227	0.00232656	0.00292009	0.00217066	0.00235553	0.0022711	0.00368515	0.00216149	0.00332399	0.00206262	0.00200767	0.00159034	0.00230562	0.00176679	0.00236728	0.000737557	0.0022665	0.00056833
8-Hydroxy-2'-deoxyguanosine	284.095	22.2709	4.41497e-05	3.09414e-05	3.76773e-05	3.4827e-05	4.33764e-05	N.D.	4.79138e-05	3.25803e-05	4.85637e-05	3.40841e-05	6.70692e-05	6.59619e-05	4.84521e-05	3.69782e-05	7.67182e-05	3.29117e-05	4.46333e-05	4.8654e-05	4.21852e-05	5.57435e-05	4.71245e-05	2.56817e-05	5.37278e-05	3.51989e-05	4.2742e-05	4.67105e-05	4.14549e-05	4.46134e-05	4.51825e-05	2.56291e-05	2.8168e-05	2.13077e-05	4.40443e-05	1.17031e-05	4.21326e-05	1.31319e-05
O-Acetylcarnitine	204.122	9.15857	0.00635225	0.0054789	0.00508487	0.00594729	0.00924864	0.00514056	0.0105738	0.00561412	0.0071126	0.00594677	0.00767572	0.00420359	0.00615091	0.00836746	0.00351936	0.00545584	0.00496138	0.00658234	0.00466586	0.00480052	0.00703342	0.00475324	0.00992001	0.00752866	0.00456262	0.00500845	0.00488027	0.00541259	0.0121333	0.00931628	0.00877284	0.00492148	0.00663553	0.00177256	0.00634602	0.00231836
Thiaproline	134.027	14.1225	0.000249789	0.000238637	0.000155623	0.000154962	0.000158394	0.000180158	0.000226361	0.000179715	0.000150931	0.00022101	0.000191413	0.000185884	0.000149069	0.000116494	0.000132411	0.000207298	0.000229076	0.000242562	0.000222354	0.000248985	0.000186481	0.000155636	0.000127609	9.87755e-05	0.000218433	0.000193982	0.000119025	0.000141997	9.60689e-05	0.000118647	0.000242959	0.000157664	0.000182746	3.895e-05	0.000174442	5.2811e-05
Choline	104.107	7.00185	0.00483518	0.00553543	0.00624308	0.00466317	0.00290998	0.00454095	0.00375182	0.00314103	0.00344651	0.00309015	0.004142	0.00506357	0.00389483	0.00292001	0.00336928	0.00682683	0.00543952	0.00391669	0.00444981	0.00418905	0.00629561	0.00347167	0.00375964	0.00374965	0.00268157	0.00329065	0.00347565	0.00365518	0.00269137	0.00273439	0.00336777	0.00389588	0.00415555	0.00103518	0.0039589	0.00115568
Glyceric acid	105.019	10.0763	0.00198236	0.00121492	0.0011954	0.00175764	0.00276167	0.0016451	0.00116437	0.00194613	0.00221018	0.00138693	0.00239336	0.0015011	0.00107999	0.00105245	0.00135862	0.00191451	0.00188723	0.001651	0.00175104	0.0014513	0.00168556	0.00130997	0.00127955	0.00155342	0.00143432	0.00138502	0.00210308	0.00156714	0.00150604	0.00151387	0.00155357	0.00149489	0.00166369	0.000534536	0.00157778	0.000221214
N-Acetyl-β-alanine	130.05	8.52893	0.000294609	0.000208346	0.000261936	0.000289499	0.000279128	0.000230043	0.000203213	0.000248014	0.000345019	0.000273594	0.000267136	0.000274393	0.000309053	0.000185644	0.00020485	0.000325965	0.000270041	0.000227159	0.000282757	0.000293266	0.000286459	0.000200029	0.000253492	0.000231231	0.000224688	0.000218154	0.000302432	0.000265431	0.000215149	0.000203372	0.00022029	0.000235432	0.000262116	4.37785e-05	0.000247789	3.82761e-05
Urocanic acid	139.05	8.42379	2.8204e-05	5.02027e-05	0.000107784	7.91348e-05	2.8847e-05	0.000124981	4.42697e-05	5.49747e-05	4.50421e-05	4.48274e-05	6.00491e-05	3.21982e-05	4.97082e-05	6.25158e-05	0.000137153	4.25109e-05	5.66601e-05	7.12823e-05	7.55826e-05	3.4174e-05	3.17959e-05	5.59448e-05	4.63636e-05	6.30201e-05	2.75198e-05	7.89406e-05	4.13592e-05	4.14579e-05	4.23586e-05	4.48377e-05	5.8945e-05	3.75793e-05	5.80528e-05	2.8431e-05	5.48603e-05	2.54235e-05
Carboxymethyllysine	205.118	9.35148	1.812e-05	2.65241e-05	2.03619e-05	2.9077e-05	1.604e-05	1.644e-05	2.57404e-05	2.7993e-05	1.848e-05	3.16664e-05	1.764e-05	3.18117e-05	1.184e-05	1.388e-05	2.27513e-05	2.65693e-05	1.196e-05	2.63694e-05	2.27969e-05	2.46743e-05	1.684e-05	1.572e-05	3.39884e-05	N.D.	1.858e-05	2.57921e-05	1.686e-05	1.836e-05	N.D.	1.46e-05	1.786e-05	1.588e-05	2.18296e-05	6.76241e-06	2.06001e-05	5.7888e-06
Creatinine	114.066	7.43086	0.0183144	0.0159921	0.0149906	0.017333	0.0151931	0.0125109	0.0170565	0.0157876	0.0110924	0.0147521	0.0174376	0.0134272	0.0156792	0.0110348	0.0093645	0.0165855	0.0145509	0.0134013	0.0128658	0.0175039	0.0161545	0.0175347	0.0173135	0.0118455	0.0126182	0.0156611	0.0165778	0.0103398	0.0108926	0.0138438	0.0150184	0.0134015	0.015043	0.00229381	0.014193	0.00254688
1-Methyl-2-pyrrolidone	100.076	22.1555	0.000215267	0.000185987	0.000203933	0.000162712	0.000131277	0.000165001	0.000166821	0.000193748	0.000156565	0.000143499	0.000169281	0.000133876	0.000148367	0.000158367	0.000133326	0.000166692	0.000187728	0.000136458	0.000191124	0.000145311	0.00021641	0.000168039	0.000112902	9.84869e-05	0.00012403	0.00021492	0.000217016	0.000209989	0.0001924	0.000143286	4.3939e-05	0.00012276	0.000166764	2.51959e-05	0.000156934	4.76441e-05
Met	150.058	10.8508	0.00304288	0.00522576	0.0064555	0.00371713	0.00479318	0.00468418	0.00331648	0.00474142	0.00323075	0.00301105	0.00343669	0.00499221	0.00364132	0.00326289	0.00503012	0.00487752	0.00361033	0.00226933	0.00348241	0.00457078	0.00679599	0.00457666	0.00283744	0.00295716	0.0023135	0.00326013	0.00382338	0.00361198	0.00341305	0.00424218	0.00348558	0.00443993	0.00411082	0.00103826	0.00386653	0.00109209
4-Methyl-2-oxovaleric acid 3-Methyl-2-oxovaleric acid	129.055	9.1999	0.0097626	0.0150617	0.0154882	0.00990457	0.0154256	0.0103698	0.0169768	0.0149782	0.0106703	0.0118955	0.0130603	0.0123585	0.0113335	0.0089639	0.00883253	0.0147148	0.0112804	0.00963917	0.0108576	0.010656	0.0134535	0.0143337	0.0130466	0.00718288	0.0121361	0.00858787	0.0136282	0.0115268	0.0126113	0.011555	0.0142318	0.0136377	0.0125892	0.00258401	0.0117729	0.00217347
γ-Butyrobetaine	146.117	8.24465	0.000665135	0.000883472	0.000766794	0.000983926	0.000537465	0.000538131	0.000788563	0.000865815	0.00035039	0.000741543	0.000605073	0.00076091	0.000814838	0.000779389	0.000680751	0.00119086	0.000483792	0.000631329	0.00040737	0.000641574	0.00108745	0.000751773	0.000915398	0.000556897	0.000491687	0.00075884	0.000517784	0.000517777	0.000509126	0.000528183	0.000562125	0.00069343	0.000720103	0.000166044	0.000662563	0.00021345
Ala-Ala	161.092	9.402	1.456e-05	2.83149e-05	1.512e-05	N.D.	1.454e-05	2.06251e-05	1.87e-05	1.768e-05	N.D.	N.D.	2.24055e-05	1.99e-05	2.39952e-05	N.D.	N.D.	1.186e-05	1.942e-05	N.D.	N.D.	1.36e-05	1.668e-05	1.994e-05	2.85197e-05	N.D.	N.D.	N.D.	1.644e-05	1.56e-05	N.D.	1.122e-05	2.86388e-05	1.628e-05	1.95841e-05	4.47024e-06	1.80181e-05	5.87834e-06
Pipecolic acid	130.086	10.4085	0.000566212	0.000392011	0.000946257	0.000292347	0.000389188	0.000336866	0.000425922	0.000508191	0.000383906	0.000404828	0.0003183	0.000486703	0.000546107	0.000387939	0.000866318	0.000410082	0.000322647	0.00038086	0.000523285	0.000272384	0.000406626	0.000451712	0.000452089	0.000324725	0.000280084	0.000405854	0.00043853	0.000826678	0.000298623	0.000328686	0.000292567	0.000258185	0.000456056	0.000163173	0.000418885	0.00017236
Citrulline	176.102	11.1935	0.00454544	0.00707522	0.00612594	0.00685615	0.00516699	0.0078838	0.00529156	0.00561087	0.00619329	0.00520738	0.00703939	0.0062439	0.00435166	0.00506903	0.0072547	0.00490845	0.00430879	0.00606709	0.0084324	0.00650961	0.00516832	0.00417707	0.00347204	0.00589106	0.00603643	0.00477885	0.00548458	0.00574489	0.00359633	0.00617894	0.00425155	0.00514123	0.00590433	0.00104431	0.00541124	0.00126983
5-Hydroxylysine	163.108	7.29909	4.21565e-05	9.52916e-05	0.000102713	6.29425e-05	3.85039e-05	7.20965e-05	6.38787e-05	0.000200304	3.8394e-05	4.53546e-05	4.36549e-05	6.7508e-05	4.22455e-05	3.83822e-05	5.05146e-05	6.80899e-05	0.000144775	4.1091e-05	5.30812e-05	8.39134e-05	7.13402e-05	5.44922e-05	6.83907e-05	4.99545e-05	3.63116e-05	5.96065e-05	6.7235e-05	9.58156e-05	4.27887e-05	3.16605e-05	4.19971e-05	5.40171e-05	6.81019e-05	4.34776e-05	6.19486e-05	2.64987e-05
Hippuric acid	178.05	8.09809	0.000188236	6.96663e-05	7.39437e-05	5.52847e-05	3.50943e-05	0.00145947	0.000102866	N.D.	9.05092e-05	0.000133767	6.57932e-05	4.38356e-05	0.00031618	0.000107172	0.000166478	0.000413577	0.00013338	0.000148082	N.D.	6.13504e-05	N.D.	8.58169e-05	8.36467e-05	0.000576434	4.93687e-05	0.000556918	N.D.	0.000230571	3.77694e-05	0.000100693	N.D.	3.77571e-05	0.000210909	0.000382556	0.00019156	0.000186856
Glucosamine	180.087	9.42864	2.82438e-05	1.398e-05	2.04405e-05	3.00962e-05	2.26327e-05	2.67246e-05	1.168e-05	2.72526e-05	2.98735e-05	1.708e-05	2.62098e-05	2.67288e-05	2.9703e-05	1.792e-05	2.32712e-05	2.32172e-05	1.76e-05	1.888e-05	2.43929e-05	1.61e-05	2.31328e-05	2.33166e-05	3.10471e-05	2.24012e-05	2.32692e-05	2.17407e-05	1.614e-05	1.418e-05	2.17497e-05	2.84414e-05	1.122e-05	2.287e-05	2.3469e-05	6.2027e-06	2.12761e-05	4.87499e-06
Ophthalmic acid	290.133	13.3667	1.636e-05	4.23629e-05	1.088e-05	9.54e-06	N.D.	7.3e-06	3.46291e-05	3.72397e-05	1.438e-05	1.312e-05	2.36455e-05	2.22063e-05	1.25e-05	N.D.	1.542e-05	2.34839e-05	1.338e-05	N.D.	N.D.	1.672e-05	2.28341e-05	1.54e-05	N.D.	N.D.	N.D.	N.D.	3.01629e-05	1.41e-05	N.D.	1.284e-05	1.026e-05	2.59947e-05	2.0347e-05	1.17949e-05	1.8236e-05	6.34684e-06
Cystine	241.03	11.136	0.0106262	0.0101515	0.00915168	0.00404007	0.00505419	0.00353471	0.00438813	0.00290158	0.00538196	0.0041393	0.00556515	0.00754368	0.00442937	0.00424409	0.00435962	0.0113719	0.0083596	0.0112759	0.00840976	0.00418389	0.00151513	0.00351011	0.00323129	0.00374984	0.00361162	0.00363119	0.00371485	0.00724295	0.0029372	0.00238257	0.00584354	0.00372396	0.00579654	0.0025263	0.00516972	0.00293502
4-Guanidinobutyric acid	146.093	8.41761	1.628e-05	N.D.	1.358e-05	8.52e-06	7.12e-06	4.34e-06	1.612e-05	N.D.	6.9e-06	N.D.	8e-06	1.074e-05	1.544e-05	N.D.	N.D.	1.072e-05	1.732e-05	8.74e-06	8e-06	1.012e-05	6.02e-06	7.46e-06	N.D.	N.D.	1.02e-05	1.38e-05	7.26e-06	N.D.	N.D.	N.D.	5.82e-06	8.8e-06	1.0704e-05	4.35921e-06	9.52167e-06	3.30494e-06
Isethionic acid	124.991	11.1689	0.000158824	0.000185595	8.72741e-05	0.000220565	8.23433e-05	0.00013902	0.000149009	0.000138644	0.000149134	0.00010407	0.000139627	0.000121216	0.000163124	0.000171294	6.25767e-05	0.000162378	9.0617e-05	0.000132158	0.000132035	0.000124912	0.000131118	0.00012759	0.000223761	0.000112679	0.000124029	0.000129987	0.000131041	0.000114406	0.000110573	0.00010536	0.000116833	0.0001634	0.000143553	3.7393e-05	0.000127525	3.31851e-05
7-Methylguanine	166.073	8.37856	2.65695e-05	1.76e-05	2.34083e-05	2.14231e-05	1.878e-05	1.82e-05	2.72444e-05	2.71984e-05	1.236e-05	2.2341e-05	2.19641e-05	2.2129e-05	3.13655e-05	1.828e-05	1.46e-05	2.04555e-05	1.796e-05	1.622e-05	1.644e-05	1.58e-05	2.16765e-05	2.17708e-05	2.47069e-05	2.17623e-05	1.99e-05	1.712e-05	1.978e-05	2.69705e-05	2.30027e-05	1.734e-05	1.802e-05	1.9e-05	2.20617e-05	4.93382e-06	1.95847e-05	3.29158e-06
Guanidoacetic acid	118.061	8.37682	0.000502031	0.000668952	0.000655098	0.000537521	0.000620175	0.000474544	0.000556205	0.000809558	0.000457258	0.000931632	0.000553747	0.00065527	0.00092471	0.000783107	0.000616511	0.000733828	0.000447334	0.000639094	0.000512606	0.000704206	0.00065233	0.00064426	0.000336921	0.000617568	0.000773861	0.000328438	0.000413726	0.000325809	0.000775601	0.000475156	0.000680506	0.000687131	0.000652129	0.000156829	0.000575827	0.000153309
Myristoleic acid	225.185	7.18276	0.000131373	6.44413e-05	5.90182e-05	N.D.	0.000188653	0.00025392	0.000227292	N.D.	0.000408226	0.000234287	0.000150837	8.3911e-05	0.000122173	0.000435409	4.41579e-05	N.D.	5.84881e-05	0.000184912	0.000239118	5.00752e-05	6.83145e-05	6.85273e-05	0.000275014	0.000386512	0.000133437	7.49096e-05	4.03507e-05	0.000124957	0.000429772	0.00034905	0.000219922	N.D.	0.000196628	0.00012377	0.00017172	0.000130995
4-Oxovaleric acid	115.04	9.34516	0.000189609	0.000147823	0.000102655	0.000172048	0.000162033	0.000154259	0.000234848	0.000244858	0.000141841	0.000216018	0.000136116	0.000178905	0.000293668	0.000180602	0.000153254	0.000200366	0.000246397	0.000163464	0.000154974	0.000157742	0.00016316	0.000160528	0.000121144	0.000139156	0.00017188	0.000140226	0.000181677	0.000146266	0.000151183	0.000124824	0.000147883	0.000134624	0.00018252	5.02959e-05	0.000158819	2.9112e-05
Phosphocreatine	210.028	11.8077	7.902e-05	0.000110051	6.4715e-05	7.81098e-05	8.66231e-05	6.54356e-05	0.000113445	8.10752e-05	5.28282e-05	0.000101213	0.000105541	5.3137e-05	9.85305e-05	6.65783e-05	4.04978e-05	7.52057e-05	3.02057e-05	5.22131e-05	6.85912e-05	9.00911e-05	0.000102408	0.000116989	8.45342e-05	4.56887e-05	8.5586e-05	6.55324e-05	4.96472e-05	5.69963e-05	7.65909e-05	7.62646e-05	9.11841e-05	7.30399e-05	8.2593e-05	2.05848e-05	7.11814e-05	2.25249e-05
Argininosuccinic acid	291.129	9.56507	2.15865e-05	1.464e-05	1.648e-05	2.42116e-05	1.592e-05	2.42648e-05	1.528e-05	1.728e-05	1.496e-05	1.164e-05	1.656e-05	1.274e-05	1.808e-05	1.592e-05	1.038e-05	1.772e-05	1.544e-05	1.602e-05	2.13192e-05	1.234e-05	1.026e-05	1.782e-05	1.318e-05	2.12265e-05	1.428e-05	1.696e-05	8.66e-06	1.32e-05	1.768e-05	1.12e-05	1.288e-05	1.33e-05	1.71116e-05	3.8155e-06	1.46592e-05	3.63154e-06
2-Hydroxy-4-methylvaleric acid	131.071	8.48917	0.00019206	0.000151633	0.000230262	0.000174801	0.000125997	0.000139591	0.000183768	0.000242355	0.000148199	0.000172382	0.000171674	0.000186821	0.000131563	0.000364436	0.000121139	0.000178847	0.000155214	0.000130641	0.000136175	0.000119716	0.000264414	0.000182487	0.000161747	0.00014055	0.000233591	0.000152622	0.000193545	0.000128164	0.00015718	0.000146869	0.00012297	0.000148096	0.000186824	6.13005e-05	0.000159665	3.91304e-05
Glycocholic acid	464.302	6.49836	N.D.	N.D.	N.D.	N.D.	N.D.	N.D.	N.D.	N.D.	N.D.	N.D.	N.D.	N.D.	N.D.	0.000206975	N.D.	N.D.	N.D.	N.D.	0.000212487	N.D.	0.000140346	N.D.	N.D.	N.D.	N.D.	N.D.	N.D.	N.D.	N.D.	N.D.	N.D.	N.D.	0.000206975	N.A.	0.000176417	5.10117e-05
Triethanolamine	150.112	8.38343	3.82099e-05	3.0046e-05	0.000295345	6.47502e-05	3.82744e-05	0.000166297	2.76107e-05	4.26397e-05	5.20853e-05	0.000121848	7.84401e-05	2.36172e-05	3.84957e-05	0.000189824	0.000209919	2.34839e-05	0.000333447	3.83206e-05	9.51087e-05	4.41671e-05	4.07578e-05	6.32639e-05	4.91742e-05	9.15007e-05	2.03083e-05	4.95384e-05	4.52444e-05	2.09175e-05	4.94277e-05	5.65114e-05	7.1754e-05	1.416e-05	8.62489e-05	7.99644e-05	7.31669e-05	7.84778e-05
Valeric acid	101.061	8.89283	0.000701376	0.000851997	0.000200525	0.000444113	0.000264235	0.000842759	0.000659107	0.000601371	0.000880127	0.000799138	0.00186146	0.000521871	0.000694578	0.00141573	0.000973127	0.00026042	0.000930041	0.000825877	0.000789079	0.00102107	0.000707754	0.000627725	0.000627905	0.000571557	0.00060153	0.000358919	0.000888605	0.000855047	0.000598419	0.000349844	0.000191327	0.000476638	0.000767027	0.000432535	0.000647494	0.000248783
Hexanoic acid	115.076	8.52845	0.000775984	0.000652033	0.00031503	0.000382749	0.000373027	0.000718488	0.000469193	0.000487975	0.000835527	0.000850047	0.00128167	0.000817637	0.00101811	0.00140319	0.000924837	0.000366148	0.000780935	0.000750049	0.0005936	0.000779979	0.00067648	0.00052424	0.000532277	0.000472614	0.00068054	0.000493326	0.000694764	0.000813567	0.000569382	0.000549145	0.000361791	0.000425226	0.000741475	0.000331319	0.000610494	0.000161169
Glyoxylic acid	72.9937	11.3062	0.000287943	0.000137373	0.00013205	0.000129609	0.000217328	0.000138694	0.000182458	0.000166068	0.000249929	8.00869e-05	0.000176317	0.000155651	9.66074e-05	N.D.	0.000119368	0.000125599	9.52553e-05	0.000259441	0.000128007	0.000102803	0.00011138	0.00017908	9.35202e-05	0.000122434	0.000148005	9.5604e-05	0.000136283	0.000149266	0.00012688	0.000197216	0.000141746	9.79669e-05	0.000165393	5.8642e-05	0.000134992	4.21083e-05
10-Hydroxydecanoic acid	187.132	7.49987	0.000114608	8.98042e-05	N.D.	0.000140162	0.000220067	9.99055e-05	0.000141352	7.85722e-05	0.000121365	0.000132295	0.00014744	N.D.	8.25801e-05	0.000116609	N.D.	9.87006e-05	5.30579e-05	7.46366e-05	N.D.	N.D.	N.D.	N.D.	0.000116817	8.74953e-05	9.95468e-05	N.D.	N.D.	0.00015299	0.000162861	0.000145181	6.44302e-05	4.83878e-05	0.00012373	3.82427e-05	0.000100373	4.00202e-05
β-Ala	90.0551	7.48475	0.000424096	0.000754792	0.000662174	0.000623771	0.000462541	0.000192174	0.000444297	0.00160203	0.000195612	0.000832034	0.000469527	0.000372985	0.000357415	0.000282886	0.00037051	0.000609057	0.00055886	0.000428907	0.000278469	0.000511849	0.00057972	0.000384332	0.000664386	0.000266754	0.000428219	0.000396488	0.000429764	0.000352323	0.000190081	0.000503544	0.000408535	0.000440314	0.00054831	0.000359571	0.000433451	0.000123297
Betaine	118.086	11.407	0.0159733	0.0164541	0.0171569	0.0143564	0.0148011	0.0120468	0.0151545	0.0158651	0.011551	0.0108595	0.0152131	0.0169353	0.0169194	0.0127116	0.0115233	0.0132891	0.0125235	0.0105351	0.00855167	0.0111659	0.0160747	0.0165774	0.0103894	0.00954932	0.0110241	0.0120956	0.00952487	0.0113521	0.0110699	0.00952935	0.0112718	0.0124608	0.0147141	0.00211712	0.0115838	0.00210256
Pelargonic acid	157.123	7.77355	0.000747062	0.000528484	0.000537316	0.000542639	0.000423614	0.000549643	0.000519971	0.000497987	0.000639081	0.000761389	0.00123116	0.000793889	0.000915734	0.00104211	0.000586923	0.000508435	0.000720185	0.000505665	0.000662303	0.00053104	0.000703011	0.000496728	0.000443416	0.000351773	0.000496823	0.000712881	0.000594876	0.000677025	0.000400208	0.00049294	0.000442666	0.000349712	0.000695006	0.000234805	0.000537589	0.000120284
Imidazolelactic acid	157.062	8.97836	0.000131373	5.07599e-05	7.2721e-05	8.19618e-05	5.95124e-05	5.82356e-05	6.78506e-05	7.66286e-05	4.47157e-05	8.61101e-05	3.3377e-05	6.39519e-05	0.000138799	7.7751e-05	4.87261e-05	0.000101859	3.16436e-05	3.88868e-05	2.4255e-05	7.75803e-05	5.66091e-05	7.61885e-05	0.000110375	3.66209e-05	5.79823e-05	4.99395e-05	2.90529e-05	3.51866e-05	7.88262e-05	5.56447e-05	3.66812e-05	5.11916e-05	7.45534e-05	2.95661e-05	5.54027e-05	2.46942e-05
3-Methylhistidine	170.092	7.64228	0.00147765	0.00274567	0.0030486	0.00192333	0.00181731	0.00100018	0.00156207	0.00863668	0.00158869	0.00467065	0.00225801	0.00131238	0.00120584	0.000861105	0.00266646	0.00315766	0.00198393	0.00122689	0.00128136	0.00135076	0.00104402	0.00214598	0.00170256	0.00296269	0.00197449	0.00128631	0.00383971	0.0017485	0.000624364	0.00155467	0.000994591	0.000918923	0.0024363	0.00204391	0.00180355	0.00086786
Heptanoic acid	129.092	8.2058	0.00052961	0.000397098	0.000274697	0.000336985	0.000177697	0.000368819	0.000313534	0.000302644	0.0004676	0.000531344	0.00104442	0.000632598	0.000821502	0.000914127	0.000475347	0.000294565	0.000514401	0.000387157	0.000430793	0.000505837	0.000354133	0.000281176	0.000277898	0.000260993	0.000328788	0.000357842	0.00044099	0.000574204	0.000303628	0.000381323	0.000283616	0.000267691	0.000508049	0.000259226	0.000373354	9.68425e-05
Glycerol 3-phosphate	171.006	11.6448	N.D.	N.D.	N.D.	N.D.	N.D.	0.000132257	6.62936e-05	0.00010197	N.D.	9.36801e-05	9.17255e-05	7.42137e-05	N.D.	N.D.	7.02513e-05	N.D.	N.D.	5.30797e-05	6.12062e-05	4.30005e-05	7.52357e-05	N.D.	N.D.	5.72353e-05	8.80139e-05	6.08977e-05	8.19871e-05	N.D.	5.41817e-05	4.49842e-05	8.34525e-05	0.000114921	9.33565e-05	2.31906e-05	6.83421e-05	2.01519e-05
Acetoacetic acid	101.024	10.526	0.000201276	0.000440966	0.000214881	0.000114469	0.000975023	0.000118322	0.000230919	0.000130482	0.000452639	0.000269352	0.000650232	0.000178608	N.D.	N.D.	0.000240153	0.000269643	0.000189379	0.000391923	0.000259371	0.000145583	N.D.	0.000130745	0.000432766	0.000201468	0.000110068	0.000188082	0.000227368	0.000328323	0.00023335	0.000106353	0.000357618	N.D.	0.000331431	0.000259937	0.000238262	9.85298e-05
Ectoine	143.081	9.56531	N.D.	N.D.	N.D.	N.D.	N.D.	N.D.	1.978e-05	4.3633e-05	N.D.	3.96284e-05	N.D.	N.D.	N.D.	N.D.	N.D.	N.D.	2.71689e-05	N.D.	2.59495e-05	N.D.	N.D.	N.D.	N.D.	N.D.	1.996e-05	N.D.	N.D.	N.D.	N.D.	N.D.	N.D.	N.D.	3.43471e-05	1.27734e-05	2.43595e-05	3.85853e-06
Benzoic acid	121.03	9.48168	0.000268237	0.00025831	0.000209868	0.000241441	0.00023128	0.000232162	0.000289556	0.000229731	0.00018934	0.00036511	0.00057402	0.000622999	0.000620256	0.000427265	0.000236021	0.000121866	0.000313483	0.000205819	0.00030771	0.00026342	0.000256852	N.D.	N.D.	N.D.	N.D.	0.000287459	0.000192061	0.000282602	0.000190425	0.0002991	0.000264593	0.000144247	0.00033997	0.00015713	0.000240404	6.0792e-05
5-Oxohexanoic acid	129.055	8.73316	0.000261374	0.000192127	0.000180815	0.000190973	0.000144828	0.000235422	0.000203414	0.000185657	0.000255819	0.000427794	0.000725197	0.000421633	0.000544011	0.000663068	0.000332956	0.000158536	0.000279091	0.000262474	0.000210026	0.000305536	0.000194818	0.000243947	0.000190368	0.000161652	0.000200308	0.00027086	0.000200369	0.000335461	0.000134244	0.000199698	0.000194272	0.000118128	0.000330867	0.000192507	0.000221819	6.42495e-05
Perillic acid	165.091	7.80777	0.000905201	0.000277577	0.000558622	0.000707232	0.000985637	0.00053636	0.000454181	0.000406247	0.000503597	0.000542427	0.000832324	0.00075886	0.000837227	0.000462429	0.000100123	0.000137566	0.000165622	0.00103885	0.000101824	0.000157742	0.000172517	0.000801757	0.0014535	0.00085415	0.000292065	0.000174609	0.000259313	9.84763e-05	0.000518882	0.00054269	0.000245939	0.00031003	0.00062628	0.000211084	0.000412536	0.000386186
Cysteine glutathione disulphide	427.095	11.7905	0.000267509	0.000506245	0.000372292	9.52695e-05	0.000117612	5.59587e-05	7.76647e-05	0.000199708	0.000188586	0.000218884	0.000245241	0.000297379	7.3611e-05	5.57424e-05	0.00017598	0.000136123	0.000310451	0.000320518	0.000117236	0.00014161	0.000128808	8.21294e-05	0.000106519	6.07532e-05	9.83811e-05	5.6919e-05	3.89286e-05	0.00015055	3.62993e-05	5.0197e-05	0.000140389	0.000168151	0.000197979	0.000133082	0.000128886	8.06935e-05
Ergothioneine	230.096	17.5978	N.D.	N.D.	N.D.	N.D.	N.D.	9.71259e-05	N.D.	N.D.	N.D.	N.D.	N.D.	0.000121004	N.D.	N.D.	N.D.	N.D.	N.D.	N.D.	N.D.	N.D.	N.D.	N.D.	N.D.	N.D.	N.D.	N.D.	N.D.	N.D.	N.D.	N.D.	N.D.	6.92915e-05	0.000109065	1.68846e-05	6.92915e-05	N.A.
N6-Methyllysine	161.128	7.24205	0.000554871	0.000855615	0.0013736	0.000663117	0.000528268	0.00498591	0.0036878	0.00103887	0.00269608	0.000674174	0.000943383	0.000858857	0.00175379	0.000691904	0.000407943	0.000951353	0.000495177	0.000929805	0.000345717	0.000590354	0.000823408	0.000669196	0.000709398	0.000571694	0.00305969	0.00111931	0.00142962	0.00311045	0.000365537	0.000715245	0.000614774	0.000493068	0.00152187	0.00134919	0.000966764	0.000818225
Glutathione (GSSG)_divalent	307.082	12.3223	1.384e-05	5.96742e-05	5.72923e-05	N.D.	1.72e-05	N.D.	N.D.	4.6035e-05	2.95471e-05	3.41568e-05	4.68076e-05	3.15798e-05	N.D.	N.D.	1.692e-05	1.314e-05	9.22308e-05	3.22742e-05	N.D.	1.052e-05	4.04404e-05	6.38e-06	N.D.	9.42e-06	5.34e-06	N.D.	N.D.	2.54622e-05	N.D.	N.D.	9.16e-06	1.874e-05	3.73481e-05	1.62944e-05	2.33356e-05	2.42336e-05
Betonicine	160.097	12.9768	N.D.	N.D.	0.000203973	N.D.	4.66248e-05	0.000148049	8.94841e-05	N.D.	0.000150673	N.D.	N.D.	N.D.	0.00105176	0.000590817	2.00686e-05	0.000681413	0.000861985	0.000283815	1.514e-05	N.D.	N.D.	3.59246e-05	N.D.	0.000117179	N.D.	N.D.	2.06892e-05	1.172e-05	N.D.	1.146e-05	N.D.	1.606e-05	0.000325911	0.000367002	0.000188678	0.000302144
Cyclohexylamine	100.112	7.83667	8.16819e-05	6.89864e-05	5.93167e-05	0.000312962	5.24154e-05	5.42801e-05	6.2047e-05	4.74437e-05	0.000242406	2.25409e-05	9.08199e-05	5.3129e-05	5.81869e-05	7.92878e-05	2.51013e-05	5.63003e-05	6.38724e-05	4.22234e-05	3.85597e-05	3.33926e-05	0.000291242	3.58501e-05	5.76713e-05	3.12421e-05	3.22972e-05	5.08621e-05	2.80194e-05	4.78284e-05	3.77206e-05	3.13775e-05	1.282e-05	3.36236e-05	9.18217e-05	8.16485e-05	5.2778e-05	6.08465e-05
Cholic acid	407.277	6.5895	N.D.	0.000245683	N.D.	N.D.	N.D.	N.D.	N.D.	N.D.	N.D.	N.D.	N.D.	N.D.	N.D.	N.D.	N.D.	N.D.	N.D.	N.D.	N.D.	0.000120269	N.D.	N.D.	N.D.	N.D.	N.D.	N.D.	N.D.	N.D.	N.D.	N.D.	N.D.	N.D.	0.000245683	N.A.	0.000120269	N.A.
N5-Ethylglutamine	175.107	11.6253	0.000491247	N.D.	N.D.	N.D.	N.D.	N.D.	N.D.	N.D.	N.D.	N.D.	N.D.	N.D.	N.D.	N.D.	0.000154019	N.D.	N.D.	N.D.	9.94632e-05	N.D.	N.D.	N.D.	N.D.	0.000330351	N.D.	N.D.	N.D.	N.D.	N.D.	N.D.	N.D.	0.000260429	0.000491247	N.A.	0.000211065	0.000103883
Quinic acid	191.055	7.89006	N.D.	N.D.	N.D.	N.D.	0.000104598	N.D.	0.000153342	N.D.	N.D.	0.000729354	N.D.	N.D.	0.000773425	N.D.	N.D.	N.D.	N.D.	N.D.	N.D.	N.D.	N.D.	N.D.	N.D.	0.000118154	0.000246742	N.D.	N.D.	N.D.	N.D.	N.D.	N.D.	N.D.	0.00044018	0.000360354	0.000182448	9.09261e-05
Trigonelline	138.055	10.5997	7.55826e-05	6.95038e-05	4.3436e-05	0.000136981	5.89298e-05	6.49833e-05	0.000520978	3.62284e-05	4.35819e-05	0.000726836	0.000116798	2.96084e-05	0.00115568	5.05439e-05	0.000110388	8.03746e-05	6.35326e-05	5.69045e-05	2.6777e-05	9.79777e-05	9.46037e-05	0.000171075	0.000281864	8.14027e-05	0.000273981	0.000104452	2.48615e-05	6.96985e-05	2.95294e-05	6.74e-06	1.692e-05	4.01056e-05	0.000223548	0.0003391	9.06215e-05	7.93244e-05
Homocarnosine	241.129	7.0364	N.D.	0.000220709	N.D.	2.37501e-05	1.942e-05	N.D.	N.D.	5.2952e-05	N.D.	1.646e-05	N.D.	N.D.	N.D.	N.D.	N.D.	N.D.	1.226e-05	N.D.	N.D.	2.6052e-05	N.D.	2.71344e-05	N.D.	N.D.	1.138e-05	2.34856e-05	N.D.	2.75261e-05	N.D.	3.63123e-05	N.D.	1.722e-05	6.66582e-05	8.73383e-05	2.26713e-05	8.51271e-06
Caffeine	195.089	21.6989	N.D.	N.D.	N.D.	N.D.	N.D.	N.D.	0.000407123	N.D.	N.D.	0.000505862	N.D.	0.00015527	0.000651231	N.D.	N.D.	N.D.	N.D.	N.D.	N.D.	N.D.	N.D.	N.D.	N.D.	N.D.	N.D.	N.D.	N.D.	N.D.	N.D.	N.D.	N.D.	0.000132234	0.000429872	0.000208725	0.000132234	N.A.
Phenoxyacetic acid	151.04	8.76451	N.D.	N.D.	N.D.	N.D.	N.D.	0.000474429	N.D.	N.D.	N.D.	N.D.	N.D.	N.D.	N.D.	N.D.	N.D.	N.D.	N.D.	N.D.	N.D.	N.D.	N.D.	N.D.	N.D.	N.D.	N.D.	N.D.	N.D.	0.000104166	N.D.	N.D.	N.D.	N.D.	0.000474429	N.A.	0.000104166	N.A.
Piperidine	86.0961	7.11998	N.D.	N.D.	N.D.	0.000413867	N.D.	N.D.	N.D.	N.D.	0.000722581	N.D.	N.D.	N.D.	N.D.	N.D.	N.D.	N.D.	N.D.	N.D.	N.D.	N.D.	0.000330525	N.D.	N.D.	N.D.	1.062e-05	2.31246e-05	N.D.	N.D.	N.D.	N.D.	N.D.	N.D.	0.000568224	0.000218294	0.000121423	0.000181195
Aminophylline	181.072	21.1016	N.D.	N.D.	N.D.	N.D.	N.D.	N.D.	N.D.	N.D.	N.D.	N.D.	N.D.	N.D.	0.000145116	N.D.	N.D.	N.D.	N.D.	N.D.	N.D.	N.D.	N.D.	N.D.	N.D.	N.D.	N.D.	N.D.	N.D.	N.D.	N.D.	N.D.	N.D.	N.D.	0.000145116	N.A.	N.D.	N.A.
Carnosine	227.113	6.86857	N.D.	N.D.	N.D.	N.D.	N.D.	N.D.	N.D.	1.686e-05	N.D.	N.D.	N.D.	N.D.	N.D.	N.D.	N.D.	N.D.	N.D.	N.D.	N.D.	N.D.	N.D.	N.D.	N.D.	N.D.	N.D.	N.D.	N.D.	N.D.	N.D.	N.D.	N.D.	N.D.	1.686e-05	N.A.	N.D.	N.A.

## Sheet: metabolites in the 2nd set
	m/z	MT	Relative Area
Compound name			Controls																								FESZ												Controls		FESZ
			15	16	17	18	19	20	21	22	23	24	25	26	27	28	29	30	31	32	33	34	35	36	37	38	19	20	21	22	23	24	25	26	27	28	29	30	Mean	S.D.	Mean	S.D.
Piperidine	86.0971	7.35094	N.D.	N.D.	N.D.	N.D.	N.D.	N.D.	N.D.	N.D.	N.D.	N.D.	N.D.	N.D.	N.D.	N.D.	N.D.	N.D.	N.D.	N.D.	N.D.	N.D.	N.D.	N.D.	N.D.	N.D.	N.D.	8.91254e-05	N.D.	N.D.	N.D.	N.D.	N.D.	N.D.	N.D.	N.D.	N.D.	N.D.	N.D.	N.A.	8.91254e-05	N.A.
Cyclohexylamine	100.111	8.11614	N.D.	N.D.	N.D.	N.D.	N.D.	N.D.	N.D.	N.D.	N.D.	N.D.	N.D.	N.D.	N.D.	N.D.	N.D.	N.D.	N.D.	N.D.	N.D.	N.D.	N.D.	N.D.	N.D.	N.D.	N.D.	N.D.	N.D.	N.D.	N.D.	N.D.	N.D.	N.D.	N.D.	N.D.	N.D.	5.7267e-05	N.D.	N.A.	5.7267e-05	N.A.
AMP	346.054	9.27071	N.D.	N.D.	N.D.	N.D.	N.D.	N.D.	N.D.	N.D.	N.D.	N.D.	N.D.	N.D.	N.D.	N.D.	N.D.	N.D.	N.D.	N.D.	N.D.	N.D.	N.D.	N.D.	N.D.	N.D.	N.D.	N.D.	N.D.	N.D.	N.D.	N.D.	N.D.	N.D.	N.D.	N.D.	4.52334e-05	N.D.	N.D.	N.A.	4.52334e-05	N.A.
4-Pyridoxic acid	182.044	8.7336	N.D.	N.D.	N.D.	N.D.	N.D.	N.D.	N.D.	N.D.	5.7475e-05	6.22455e-05	N.D.	N.D.	N.D.	N.D.	N.D.	N.D.	N.D.	N.D.	N.D.	N.D.	N.D.	N.D.	N.D.	N.D.	N.D.	N.D.	N.D.	N.D.	0.000752513	N.D.	N.D.	N.D.	N.D.	N.D.	N.D.	N.D.	5.98603e-05	3.37322e-06	0.000752513	N.A.
Theobromine	181.071	23.4634	N.D.	N.D.	N.D.	N.D.	0.000686973	N.D.	N.D.	N.D.	N.D.	N.D.	N.D.	N.D.	N.D.	N.D.	0.000527152	0.000347709	N.D.	N.D.	N.D.	N.D.	N.D.	0.000383002	N.D.	N.D.	N.D.	N.D.	0.000925994	0.00347412	N.D.	0.000300096	N.D.	N.D.	0.000529488	N.D.	N.D.	N.D.	0.000486209	0.000154722	0.00130742	0.00146742
Cholic acid	407.278	6.85715	N.D.	N.D.	N.D.	N.D.	N.D.	N.D.	N.D.	N.D.	N.D.	N.D.	N.D.	N.D.	N.D.	N.D.	N.D.	N.D.	N.D.	N.D.	N.D.	0.000114687	0.000137175	N.D.	N.D.	N.D.	N.D.	N.D.	N.D.	N.D.	N.D.	0.00031008	N.D.	N.D.	N.D.	N.D.	N.D.	N.D.	0.000125931	1.59014e-05	0.00031008	N.A.
Trimethylamine N-oxide	76.0758	6.95676	0.00163815	0.0018633	0.00150356	0.000242318	0.00105372	0.00254049	0.00249181	0.00259668	0.000762907	0.00163794	0.00056642	0.00266076	0.00091555	0.00156139	0.000633033	0.000347534	0.00158408	0.00103796	0.000397598	0.000874437	0.00163563	0.00116507	0.000516252	0.00050073	0.000871294	0.000870112	0.00127039	0.00434004	0.00109746	0.00619314	0.0057316	0.00115039	0.00114271	0.00118359	0.00303721	0.000212148	0.00140537	0.000981276	0.00225834	0.00205548
N6-Methyllysine	161.128	7.48396	0.000785867	0.000815441	0.00432933	0.0008075	0.000597287	0.000801668	0.00056935	0.000771298	0.0032933	0.000359343	0.00200804	0.000512834	0.000483777	0.000751653	0.000685106	0.0031824	0.00370087	0.000758149	0.000544704	0.000738401	0.000461727	0.0042032	0.000614477	0.00192608	0.00050734	0.000438519	0.000338865	0.00289395	0.000930697	0.00408891	0.0046915	0.0039424	0.000409798	0.000611986	0.00337797	0.000845339	0.00142163	0.00139716	0.00192311	0.00171531
Myristoleic acid	225.184	7.46489	N.D.	N.D.	N.D.	7.64097e-05	0.000111854	0.000179683	N.D.	N.D.	6.86464e-05	9.38392e-05	9.95592e-05	0.000102189	N.D.	N.D.	0.000204184	0.000288444	0.000134657	0.00023973	N.D.	0.000148321	N.D.	0.000153482	N.D.	9.75684e-05	0.000361069	0.000104691	0.000321656	N.D.	N.D.	N.D.	N.D.	N.D.	N.D.	N.D.	0.000112242	0.000235164	0.000169744	0.000114899	0.000226964	0.000117399
5-Aminoindole	133.076	8.01855	N.D.	N.D.	N.D.	N.D.	N.D.	N.D.	N.D.	N.D.	N.D.	N.D.	0.000303356	N.D.	0.00014409	N.D.	N.D.	N.D.	N.D.	N.D.	N.D.	N.D.	N.D.	N.D.	N.D.	N.D.	N.D.	N.D.	N.D.	0.000455405	N.D.	0.00022975	9.9033e-05	0.000428657	N.D.	N.D.	N.D.	N.D.	0.000230781	8.05661e-05	0.000303211	0.000169297
Creatine	132.077	9.36944	0.00907141	0.00660074	0.00665116	0.0101817	0.0214134	0.010706	0.00554297	0.00933847	0.00922114	0.0248636	0.00845368	0.00894018	0.0126554	0.0109761	0.00348056	0.00919967	0.0118969	0.00740093	0.0191416	0.0124058	0.0163186	0.00779895	0.0185167	0.0121261	0.00625059	0.0143734	0.0133233	0.0196496	0.0076132	0.0278201	0.022989	0.00838697	0.0166997	0.0128	0.0210479	0.0143176	0.0118295	0.00497678	0.0154393	0.00653874
Taurine	126.022	23.9794	0.00187176	0.00125978	0.00136084	0.00180588	0.00228253	0.0018803	0.00196134	0.0016646	0.00240555	0.00142624	0.0026502	0.00264472	0.00223389	0.00165628	0.00369284	0.00183584	0.00161637	0.00183128	0.00176283	0.00113937	0.00167005	0.00169181	0.00172479	0.00155478	0.00129696	0.00169721	0.00280616	0.00191387	0.00581978	0.00268178	0.00242722	0.0019873	0.00289742	0.0013771	0.00294663	0.00200727	0.00193893	0.000565999	0.00248823	0.00119509
Glu	148.061	11.61	0.0289164	0.0356864	0.0274152	0.0253711	0.0225415	0.0112624	0.00743154	0.00784081	0.0365641	0.0234976	0.0240703	0.00571686	0.0267048	0.00438167	0.0235012	0.00611947	0.0103007	0.00696268	0.00338512	0.0127661	0.00225463	0.00675333	0.00752429	0.00683423	0.0255185	0.0223736	0.038305	0.0273193	0.0188222	0.0254803	0.0200712	0.0189213	0.00948354	0.0208194	0.0132004	0.0116315	0.0166697	0.0117884	0.0209955	0.00782166
Hypoxanthine	137.045	11.7542	0.000160381	0.00020396	0.000485001	0.000169047	0.000219936	0.000323236	0.000147753	0.000143807	0.000219653	0.00022411	0.000253765	N.D.	0.00012289	0.000203776	0.00024266	0.000410181	N.D.	0.000315549	0.000360634	0.000137684	0.000169715	0.000394072	0.000198894	0.000197424	N.D.	0.000142528	0.000441952	0.000471133	0.000155403	0.000442287	0.000473361	0.00012428	0.000332841	0.000182189	0.000335114	0.000326845	0.000250536	9.98047e-05	0.00031163	0.000138471
Diethanolamine	106.086	8.07248	5.88064e-05	6.78539e-05	0.00011348	0.000140111	0.000126528	N.D.	6.94329e-05	6.7576e-05	0.000100589	0.000169178	N.D.	7.60422e-05	N.D.	N.D.	5.55445e-05	8.76709e-05	6.17631e-05	9.20744e-05	N.D.	0.000141345	N.D.	N.D.	N.D.	8.12713e-05	7.98436e-05	7.98301e-05	0.000105762	0.000120346	8.44993e-05	N.D.	N.D.	N.D.	N.D.	0.000209416	0.00021205	0.000183352	0.000109669	7.07434e-05	0.000134387	5.79598e-05
4-Aminoindole	133.076	8.2108	N.D.	N.D.	N.D.	N.D.	N.D.	N.D.	N.D.	N.D.	N.D.	N.D.	0.000329701	N.D.	0.000217625	N.D.	0.000135737	N.D.	N.D.	N.D.	N.D.	N.D.	N.D.	N.D.	N.D.	N.D.	7.93446e-05	N.D.	N.D.	0.000681075	N.D.	0.000294109	N.D.	0.000479077	7.83462e-05	N.D.	N.D.	8.18332e-05	0.000233008	8.02136e-05	0.000282298	0.000253321
Asp	134.044	12.2579	0.00154679	0.00189175	0.00152011	0.00174123	0.00160207	0.000573098	0.000440297	0.000460216	0.00195878	0.00150271	0.00123958	0.000918453	0.000974345	0.000440525	0.00112425	0.000330035	0.000390932	0.000490055	0.000376958	0.000730162	0.00031746	0.000570306	0.000595809	0.000537559	0.00176088	0.00190171	0.00116694	0.00083323	0.00115064	0.00152218	0.00101962	0.000934378	0.00098341	0.000747576	0.00129261	0.000674676	0.000975121	0.000588735	0.00116565	0.000390095
Glycerol 3-phosphate	171.006	12.1179	N.D.	6.5421e-05	8.44545e-05	4.9087e-05	6.97413e-05	N.D.	N.D.	N.D.	N.D.	N.D.	N.D.	N.D.	N.D.	5.32969e-05	N.D.	N.D.	4.44658e-05	N.D.	N.D.	N.D.	N.D.	4.16452e-05	5.66731e-05	6.13814e-05	N.D.	N.D.	N.D.	7.50963e-05	N.D.	N.D.	N.D.	6.89877e-05	6.14586e-05	N.D.	6.0835e-05	6.31957e-05	5.56403e-05	1.36155e-05	6.59146e-05	6.05804e-06
Ethanolamine phosphate	140.011	8.00616	5.85358e-05	7.01984e-05	6.22999e-05	5.35494e-05	7.39919e-05	5.4108e-05	N.D.	N.D.	8.6983e-05	4.99993e-05	0.000137462	0.000167449	8.46593e-05	N.D.	0.000147002	N.D.	7.9244e-05	8.1572e-05	N.D.	7.34439e-05	4.68702e-05	5.29373e-05	5.10681e-05	4.79818e-05	5.37934e-05	4.60208e-05	9.70418e-05	8.19455e-05	8.42984e-05	0.000116076	5.97973e-05	6.93546e-05	0.000131084	N.D.	0.000118415	0.000145487	7.70372e-05	3.30205e-05	9.12103e-05	3.31186e-05
Cysteine glutathione disulfide	427.095	12.3672	5.54044e-05	N.D.	N.D.	N.D.	N.D.	9.88888e-05	N.D.	N.D.	N.D.	N.D.	N.D.	N.D.	9.37412e-05	N.D.	9.755e-05	0.000121619	N.D.	8.73478e-05	N.D.	9.24604e-05	N.D.	0.000124275	N.D.	N.D.	5.68886e-05	N.D.	N.D.	N.D.	N.D.	N.D.	N.D.	N.D.	N.D.	N.D.	N.D.	0.000153905	9.32759e-05	2.2117e-05	0.000105397	6.86009e-05
Gluconic acid	195.049	8.13129	0.000257777	0.000253982	0.00023278	0.000211458	0.000235042	0.000214123	0.000293717	0.000205605	0.000250471	0.000234852	0.00021632	0.000216509	0.000210768	0.000204536	0.000173381	0.00018965	0.000287526	0.000294178	0.000219515	0.00017181	0.000281139	0.000205968	0.000248579	0.000160073	0.000215657	0.000279953	0.00022903	0.000299081	0.000249302	0.000287883	0.000306546	0.00020788	0.000264994	0.000176977	0.000342	0.000213536	0.000227558	3.99323e-05	0.00025607	4.88421e-05
ADP	426.022	10.8502	N.D.	N.D.	N.D.	4.15713e-05	4.95903e-05	5.53083e-05	N.D.	N.D.	7.59657e-05	6.71005e-05	0.000148408	0.000105491	9.07315e-05	N.D.	0.000249094	N.D.	7.47877e-05	4.95615e-05	3.75571e-05	3.33034e-05	N.D.	N.D.	N.D.	N.D.	N.D.	N.D.	8.16353e-05	3.66105e-05	N.D.	0.000126069	4.95241e-05	3.65121e-05	0.000145113	N.D.	0.000138169	0.000115736	8.12985e-05	5.36055e-05	9.11712e-05	4.58721e-05
5-Oxoproline	128.035	9.49087	0.00134617	0.00180966	0.00149748	0.00135666	0.0012507	0.000858895	0.00124466	0.00108478	0.0016449	0.000957015	0.00123462	0.000802696	0.00154728	0.000761537	0.00140641	0.000729891	0.000875365	0.00119117	0.00116732	0.00122903	0.00120816	0.00115089	0.000765309	0.000941583	0.00141702	0.00145261	0.00131706	0.00121752	0.00137439	0.00173412	0.00127261	0.00123682	0.00113327	0.000770258	0.00204089	0.000870707	0.00117881	0.000291283	0.00131977	0.000341089
Sarcosine	90.0551	10.014	0.000689638	0.000476967	0.000564271	0.000571443	0.000955287	0.000453798	0.000577311	0.000542605	0.000520486	0.000514833	N.D.	0.00041589	0.000459431	0.000239816	0.000525069	N.D.	0.000412865	0.000405165	N.D.	0.000388883	0.000378426	0.000336756	0.000459026	0.000330751	0.000463925	N.D.	0.000390587	0.000509128	N.D.	N.D.	0.000732012	N.D.	0.000605924	0.000438568	N.D.	N.D.	0.000475967	0.000141726	0.000523357	0.000125623
Glycocholic acid	464.299	6.72203	N.D.	N.D.	N.D.	7.37479e-05	5.19517e-05	N.D.	N.D.	N.D.	0.000161793	0.000115723	N.D.	9.45884e-05	N.D.	N.D.	N.D.	N.D.	N.D.	N.D.	9.98131e-05	N.D.	5.44774e-05	N.D.	N.D.	N.D.	N.D.	N.D.	N.D.	4.06058e-05	9.40641e-05	5.15999e-05	0.000153903	N.D.	0.000137575	0.000172234	N.D.	6.40397e-05	9.28418e-05	3.55422e-05	0.000102003	5.27662e-05
Pro	116.07	11.4589	0.0462401	0.0696428	0.0544217	0.0529593	0.0509834	0.0393102	0.0618038	0.0472361	0.0589936	0.0570033	0.113068	0.0511586	0.0697772	0.0368026	0.0408016	0.0291958	0.0621961	0.0716416	0.0604329	0.0767549	0.0355151	0.0567937	0.0614753	0.0411968	0.0585395	0.0382957	0.0556689	0.077049	0.0519784	0.0494944	0.0529598	0.0676813	0.0706683	0.0653701	0.0895799	0.0542577	0.0558034	0.0166695	0.0609619	0.0138348
2-Aminoadipic acid	162.075	11.6359	0.000148393	N.D.	0.000133527	0.000397827	0.000297899	0.000197074	0.000225148	0.000156956	0.000287583	0.000245463	N.D.	0.000198935	0.000404942	0.000178664	0.000194926	0.000158193	0.000214065	0.00013329	0.000110892	0.000186202	0.000149393	0.000185519	0.000119511	0.000160772	0.000127084	N.D.	0.00011896	0.000139431	0.000133547	0.00013639	0.000470698	0.00016003	0.000356988	0.000364195	0.000249834	0.0001923	0.000205066	7.76871e-05	0.000222678	0.0001214
N,N-Dimethylglycine	104.071	11.5917	0.00146174	0.0012349	0.00203767	0.00174563	0.00102897	0.00131371	0.000988539	0.000916104	0.00102511	0.00322532	0.000867451	0.000999721	0.00115736	0.000683408	0.00129436	0.000839786	0.000898372	0.00125406	0.000869125	0.000825735	0.000894162	0.00103044	0.000780222	0.000845824	0.00129097	0.000810695	0.00131391	0.00120487	0.00198169	0.000899541	0.00287429	0.000964057	0.00104716	0.00104251	0.000980799	0.00083997	0.00117185	0.00050565	0.00127087	0.000595331
ADMA	203.149	8.08714	0.000125065	0.000157994	0.000110537	0.000172939	0.000161509	0.000139359	0.000117573	0.00018392	7.14759e-05	0.000102383	0.000158652	0.00011983	8.43008e-05	0.000150676	0.00011161	0.000125994	0.00016283	0.000174885	0.00016737	0.000152331	0.000144816	0.000141773	0.000153358	0.000108716	0.000176654	0.000134508	0.000144107	0.000157633	0.0001067	0.000151919	0.000127495	0.000164414	0.00014488	0.000171955	0.000177797	0.000129501	0.000139044	2.83716e-05	0.000148964	2.20011e-05
Tyr	182.08	12.0554	0.0109806	0.0148343	0.0175765	0.0164537	0.0163184	0.016364	0.0125577	0.0175733	0.0131725	0.0191685	0.0133207	0.0150969	0.0171621	0.01092	0.0121228	0.0126573	0.0139337	0.0166583	0.0158242	0.0137565	0.0161033	0.0167508	0.0128834	0.0146317	0.0145573	0.0106739	0.0160503	0.0188683	0.0175249	0.0111588	0.0148335	0.0138701	0.0176121	0.0163071	0.0189791	0.0175442	0.0147297	0.00244156	0.015665	0.00274597
3-Aminoisobutyric acid	104.071	8.28326	N.D.	0.000231818	0.000398558	0.000134696	0.000568074	0.000804483	0.0011674	0.000348033	0.000274146	0.000229768	0.000978256	0.000365255	0.000380099	0.000353877	0.000693091	0.000674419	0.000402162	0.000113817	0.000411296	0.000195357	0.000847293	0.000475136	0.000328349	0.000410075	0.00024003	0.00035231	0.000362942	0.00019121	0.000810746	0.000666423	0.000519798	0.00114179	N.D.	0.000352682	N.D.	0.000568928	0.000489853	0.000262485	0.000520686	0.000291024
Ornithine	133.097	7.18349	0.011023	0.0105391	0.0172932	0.0143925	0.0121054	0.0110836	0.0130676	0.010791	0.0122931	0.0107034	0.0130943	0.00881207	0.0146665	0.0062724	0.0113682	0.00765782	0.0108631	0.00946495	0.0130459	0.0127498	0.00781037	0.010541	0.00891393	0.00952521	0.010618	0.00795932	0.00897903	0.0177465	0.0100363	0.0125238	0.0109194	0.0120612	0.0201338	0.0107455	0.0135908	0.00859964	0.0112921	0.00251623	0.0119928	0.00366198
Tiglic acid	99.0447	9.71171	0.000283914	0.000162334	0.0002437	0.000177872	0.000298801	0.000255212	0.000284727	0.000284139	0.00025702	0.000139273	0.000277083	0.000264878	0.000278355	0.000247366	0.000230145	0.000165352	0.000231144	0.000291086	0.000260587	0.000320242	0.000237214	0.000281399	0.000272333	0.000248334	N.D.	0.000247664	0.00038751	0.000213711	0.000287259	0.000239742	0.00022126	0.000247328	0.000186156	0.00023497	N.D.	N.D.	0.000239877	5.15989e-05	0.000251733	5.79147e-05
Ile	132.101	10.823	0.031372	0.0421695	0.0537228	0.0543644	0.0538844	0.0278559	0.0420832	0.0308373	0.0466711	0.0465061	0.0415042	0.038168	0.0441895	0.0251065	0.0380365	0.0221227	0.0446149	0.0349915	0.0379724	0.0470803	0.0423557	0.0407105	0.0248537	0.0450271	0.043393	0.0312821	0.0242608	0.0426768	0.027986	0.0379676	0.0427267	0.0451041	0.0533413	0.0602684	0.0568305	0.0462841	0.0407577	0.00964455	0.0426768	0.0110779
Methionine sulfoxide	166.052	12.6069	0.00160527	0.00131111	0.00127623	0.00159385	0.00238896	0.000543009	0.000314762	0.000548264	0.00152899	0.00170583	0.000798295	0.000730329	0.00114709	0.000355602	0.000965953	0.000375708	0.000415848	0.00053562	0.000689558	0.000539749	0.000515919	0.000330685	0.000528639	0.000601833	0.00156161	0.00112947	0.000852513	0.000632477	0.00128108	0.00101329	0.000886137	0.000607573	0.000714149	0.000923187	0.00100905	0.000532322	0.000895676	0.000529918	0.000928572	0.000298532
Isobutylamine	74.097	7.40733	N.D.	N.D.	N.D.	N.D.	N.D.	N.D.	N.D.	N.D.	N.D.	N.D.	N.D.	N.D.	N.D.	N.D.	N.D.	N.D.	0.000272494	0.000457158	0.000360822	0.000407741	0.000299152	N.D.	N.D.	0.000363508	N.D.	N.D.	0.000385415	N.D.	N.D.	N.D.	N.D.	N.D.	N.D.	N.D.	N.D.	N.D.	0.000372421	7.00237e-05	0.000385415	N.A.
Glucuronic acid	193.034	8.08987	N.D.	N.D.	N.D.	N.D.	N.D.	N.D.	N.D.	N.D.	N.D.	N.D.	N.D.	N.D.	0.000216048	N.D.	N.D.	N.D.	N.D.	N.D.	N.D.	N.D.	N.D.	N.D.	N.D.	N.D.	N.D.	N.D.	N.D.	0.000119371	N.D.	0.000324877	N.D.	N.D.	N.D.	N.D.	N.D.	N.D.	0.000216048	N.A.	0.000222124	0.000145315
Hydroxyproline	132.065	12.7904	0.0024399	0.00234086	0.0032475	0.00277531	0.00380905	0.00146943	0.00586939	0.00321652	0.00350642	0.00333993	0.00159233	0.00184123	0.00886533	0.00240065	0.00178992	0.00103473	0.00337556	0.00486312	0.00185308	0.00403219	0.0019141	0.00158343	0.00237975	0.0047511	0.00190544	0.00191884	0.00335958	0.00552512	0.00255288	0.00228515	0.00306686	0.00403025	0.00299922	0.00311914	0.0041529	0.00173265	0.00301255	0.00161198	0.003054	0.00111044
Dyphylline	255.107	24.0436	0.00919064	0.0131905	0.0118699	0.0104247	0.0115416	0.0123143	0.0119519	0.00919516	0.0122632	0.0124146	0.0141092	0.0108894	0.0124613	0.0127285	0.0108737	0.0116345	0.0103506	0.0127968	0.0128839	0.0125299	0.0110179	0.0117657	0.0112672	0.0113601	0.0103549	0.0142659	0.013604	0.0118771	0.0112973	0.012298	0.0118322	0.0117351	0.0126683	0.0118578	0.0120664	0.011264	0.0119376	0.0013341	0.0120934	0.00104524
3-Aminobutyric acid	104.07	8.39639	0.000166699	0.000181474	0.000153207	0.000226919	0.000179744	0.000125635	N.D.	N.D.	0.000199311	0.000153118	0.000163495	N.D.	N.D.	0.000119045	0.000145284	N.D.	N.D.	N.D.	N.D.	N.D.	N.D.	9.67771e-05	N.D.	N.D.	0.000130578	0.000142528	0.000155521	0.000233976	N.D.	N.D.	0.000172434	0.000159692	N.D.	0.000162453	N.D.	N.D.	0.000164465	4.29926e-05	0.000165312	3.32332e-05
Val	118.086	10.6094	0.0780723	0.0935754	0.109996	0.104938	0.111134	0.0895498	0.100112	0.0827719	0.102649	0.111881	0.0883582	0.104541	0.103893	0.0663412	0.0897934	0.0633616	0.103389	0.0883045	0.075484	0.0954422	0.101596	0.0885699	0.0724384	0.0911384	0.0920591	0.0606541	0.070805	0.0828485	0.0792085	0.0849911	0.097768	0.0926892	0.107944	0.126011	0.118535	0.10658	0.0931823	0.0154893	0.0933412	0.019231
Caffeine	195.088	23.2913	N.D.	N.D.	N.D.	N.D.	N.D.	0.000475265	N.D.	0.000293273	0.000211815	N.D.	N.D.	N.D.	0.000597724	N.D.	N.D.	0.00074704	N.D.	N.D.	0.00073384	N.D.	N.D.	N.D.	N.D.	N.D.	N.D.	N.D.	0.000847163	0.000312793	0.000353486	N.D.	N.D.	N.D.	N.D.	N.D.	N.D.	N.D.	0.000504676	0.000205018	0.00050448	0.000297468
2-Oxoisovaleric acid	115.04	10.2079	0.000472669	0.000510206	0.000838417	0.000805746	0.000776521	0.00136895	0.0012386	0.00103581	0.000824451	0.000751728	0.00110908	0.00141599	0.000870705	0.00104319	0.00149715	0.00118096	0.00146553	0.00187775	0.000884072	0.00142631	0.000970778	0.00187078	0.00115197	0.00127537	0.000793271	0.000596107	0.00109367	0.00140596	0.00110491	0.000714327	0.00121407	0.00103683	0.00122812	0.00124117	0.001236	0.00138208	0.00109219	0.00036373	0.00108721	0.000259344
Propionic acid	73.0292	10.9099	0.000581602	0.00041261	0.000499578	0.000561799	0.000480711	0.000651512	0.000629046	0.000576411	0.000458105	0.000517964	0.000551038	0.000523077	0.000521684	0.000698947	0.000540595	0.000454919	0.000613221	0.000696154	0.000459381	0.000657687	0.00037717	0.000575625	0.000617888	0.000513839	N.D.	0.000624818	0.000855433	0.000493711	0.000534811	0.000551456	0.000417321	0.00055603	0.000377441	0.000619324	0.000387683	N.D.	0.000545278	8.00909e-05	0.000541803	0.000141494
Leu	132.101	10.9346	0.0594651	0.0703432	0.087342	0.0858078	0.0929617	0.0648276	0.0714722	0.0571876	0.0802437	0.0733707	0.0719105	0.0707436	0.0831922	0.0463357	0.072111	0.0486262	0.0801244	0.0681458	0.0595317	0.0787032	0.0725699	0.0758386	0.045461	0.0718723	0.0714893	0.0412955	0.0447882	0.0622039	0.0470534	0.0637233	0.0726702	0.073038	0.0853142	0.104027	0.0975442	0.0878939	0.0715714	0.0144057	0.0709201	0.0203737
4-Oxovaleric acid	115.04	9.73309	0.000156513	N.D.	N.D.	0.00026759	0.000166246	N.D.	N.D.	N.D.	0.000388534	N.D.	N.D.	N.D.	0.000340309	N.D.	N.D.	N.D.	N.D.	N.D.	N.D.	0.000184492	0.000165477	N.D.	N.D.	0.000110888	0.000169122	N.D.	0.00017802	0.000221701	N.D.	0.000199001	0.000290167	0.000203844	N.D.	N.D.	N.D.	N.D.	0.000212352	9.71955e-05	0.000210309	4.33951e-05
Trp	205.096	11.6887	0.0178444	0.021299	0.0191255	0.0204961	0.0184876	0.0163042	0.0143608	0.0146255	0.0181211	0.0173811	0.0134713	0.0199941	0.0192955	0.0176162	0.0152482	0.0162973	0.0176388	0.0166167	0.0179032	0.0154634	0.0177591	0.0221687	0.0168641	0.0236928	0.0186252	0.0141093	0.0148817	0.0147145	0.0171597	0.0152971	0.0138992	0.021406	0.0167685	0.0218489	0.0199998	0.0194086	0.0175676	0.00255622	0.0173432	0.00285424
Lys	147.112	7.24705	0.0369609	0.0356229	0.0473021	0.0490441	0.0520034	0.0505331	0.0406775	0.0340303	0.0422488	0.0386663	0.0254325	0.0371506	0.0410825	0.0313741	0.0361508	0.0367095	0.0385703	0.0371198	0.0464064	0.0454852	0.0371139	0.0355929	0.0341113	0.0367669	0.0395093	0.028604	0.0318836	0.0351651	0.0340092	0.0385527	0.0441506	0.0357141	0.0475631	0.0447046	0.0479965	0.0453201	0.0400387	0.0062989	0.0394311	0.00647119
ATP	505.986	11.7828	N.D.	N.D.	N.D.	N.D.	N.D.	N.D.	N.D.	N.D.	N.D.	N.D.	0.000148855	8.56056e-05	6.58265e-05	N.D.	0.000183148	N.D.	N.D.	N.D.	N.D.	N.D.	N.D.	N.D.	N.D.	N.D.	N.D.	N.D.	N.D.	N.D.	N.D.	0.000112328	N.D.	N.D.	9.02509e-05	N.D.	9.11402e-05	0.000130717	0.000107746	5.56191e-05	0.000106109	1.93199e-05
His	156.076	7.6907	0.018432	0.0182103	0.0214353	0.0184738	0.0204428	0.0209616	0.019084	0.0200005	0.0194224	0.017862	0.018218	0.0196315	0.0200437	0.0172767	0.0206914	0.0156315	0.0176126	0.01909	0.0197977	0.0178392	0.0209546	0.0200537	0.0192779	0.0252979	0.0183938	0.013279	0.0146973	0.0181148	0.0170811	0.0183732	0.0189481	0.0208453	0.0235145	0.0228995	0.023806	0.0183093	0.0193281	0.00198184	0.0190218	0.00328955
Arg	175.118	7.4977	0.0165021	0.0180014	0.0184339	0.0300557	0.0223653	0.0196208	0.0195832	0.0237451	0.0266411	0.0226172	0.0194537	0.0095069	0.0225989	0.0125417	0.0159447	0.0144624	0.017124	0.0184784	0.0311309	0.0182824	0.0172143	0.0161127	0.021986	0.0206261	0.0198215	0.0184845	0.0131963	0.0243807	0.0201594	0.0153721	0.0180348	0.0199693	0.0226035	0.0212762	0.0197705	0.0200921	0.019765	0.00466346	0.0194301	0.00298002
Ser	106.05	10.5658	0.0143287	0.0199373	0.0213058	0.0192179	0.0210867	0.0162649	0.0204968	0.0174764	0.0192339	0.0202836	0.0240322	0.0170607	0.0249489	0.0174981	0.0189082	0.021597	0.0159347	0.0203435	0.0284963	0.0192924	0.0183669	0.017445	0.0236996	0.0204671	0.0189354	0.0149561	0.0234509	0.0241854	0.0205116	0.022354	0.0185921	0.0152625	0.0203278	0.0164639	0.0236923	0.0145169	0.0200562	0.0030327	0.0194374	0.00355145
Butyrylcarnitine	232.154	10.1366	N.D.	N.D.	6.566e-05	N.D.	9.04304e-05	4.71569e-05	N.D.	7.47331e-05	N.D.	N.D.	0.000106736	5.76623e-05	N.D.	N.D.	5.24201e-05	0.00011007	0.000111068	0.000102284	N.D.	0.00015819	N.D.	0.000136952	N.D.	N.D.	N.D.	N.D.	N.D.	7.15712e-05	N.D.	N.D.	N.D.	N.D.	8.30366e-05	N.D.	N.D.	0.000109002	9.07028e-05	3.39506e-05	8.78701e-05	1.9178e-05
Pyruvic acid	87.0085	12.8914	N.D.	N.D.	0.00051419	0.00088059	0.000864681	0.00450786	0.00250114	0.00293575	N.D.	N.D.	0.00308946	0.00398584	0.00143745	0.00458075	0.000763644	0.00285229	0.00413338	0.00556594	0.00508584	0.00498205	0.0029161	0.00689739	0.00438233	0.00430352	N.D.	N.D.	0.000906068	0.00324569	0.00155026	0.00214663	0.00350177	0.00285381	0.00545652	0.00332133	0.00385202	0.00495574	0.00328241	0.00174309	0.00317898	0.00141092
Gly	76.0396	8.77214	0.0282992	0.0294936	0.0394486	0.0366152	0.0430296	0.0289151	0.0384269	0.0374899	0.0327141	0.029142	0.0407165	0.0290328	0.0467417	0.0276569	0.0264397	0.0350771	0.0277063	0.0319152	0.0379182	0.0397362	0.0302318	0.0314002	0.0412342	0.0216693	0.0317182	0.0285203	0.034331	0.0568252	0.0309457	0.033356	0.035589	0.0254088	0.0293058	0.0243714	0.0316216	0.0231074	0.0332735	0.00604259	0.0320917	0.00872698
Malic acid	133.014	21.2181	0.000373675	0.000391063	0.000749484	0.000415634	0.000441905	0.000462226	0.000654196	0.000503562	0.000466272	0.000467457	0.000458702	0.000572521	0.000371726	0.000393372	0.000559794	0.000660206	0.000642671	0.000643701	0.000485837	0.000480693	0.000391076	0.000578606	0.000478652	0.000342131	0.000538256	0.00047086	0.000396058	0.000527957	0.000363266	0.000257423	0.000283577	0.000325581	0.000855813	0.000322006	0.000914545	0.000473387	0.000495957	0.000104041	0.000477394	0.00021179
Gln	147.076	11.3942	0.0690082	0.0809398	0.106563	0.10763	0.10058	0.104361	0.121226	0.112906	0.0935998	0.0868003	0.114978	0.0989644	0.103686	0.0893716	0.0984784	0.101487	0.0957878	0.115208	0.132788	0.111239	0.0930886	0.121002	0.0920661	0.0923849	0.102377	0.084137	0.0858518	0.107009	0.0767174	0.0931023	0.0740535	0.105749	0.133408	0.107793	0.10883	0.0937296	0.101934	0.0150136	0.0977297	0.0166098
2-Oxobutyric acid	101.024	11.1818	N.D.	N.D.	N.D.	N.D.	N.D.	N.D.	N.D.	N.D.	N.D.	N.D.	N.D.	N.D.	N.D.	N.D.	0.00027973	N.D.	N.D.	N.D.	N.D.	N.D.	N.D.	N.D.	N.D.	0.000220251	N.D.	N.D.	N.D.	N.D.	N.D.	N.D.	N.D.	N.D.	N.D.	0.000247168	N.D.	0.000263122	0.000266289	4.10038e-05	0.000255145	1.12809e-05
Asn	133.06	11.0972	0.00591838	0.00730654	0.0104013	0.00814556	0.00822916	0.00748529	0.00753171	0.00803855	0.008241	0.00833606	0.00781617	0.00699642	0.00744978	0.00711013	0.00775106	0.0081212	0.00757703	0.00856746	0.013678	0.00690505	0.00834313	0.00962878	0.00887433	0.0115556	0.00598162	0.00761539	0.00442166	0.00679732	0.00976836	0.00853722	0.00814567	0.00770453	0.0106655	0.00771405	0.00885509	0.00825425	0.00822583	0.00157232	0.00787172	0.00164544
Uric acid	167.02	8.90535	0.0261341	0.0231392	0.0205416	0.0294421	0.0216407	0.0234934	0.0287653	0.0322655	0.0259752	0.0215499	0.0187692	0.0183836	0.0292189	0.0159274	0.016709	0.0218464	0.0308628	0.0277493	0.0139125	0.0262663	0.0206722	0.018931	0.0158468	0.0205385	0.0226339	0.0150729	0.0110167	0.0204224	0.024378	0.0196719	0.0315199	0.0220565	0.0189672	0.0164883	0.0182198	0.0400241	0.0227122	0.00491637	0.021706	0.00769244
Ala	90.055	9.53804	0.0743734	0.0695384	0.0842361	0.0776376	0.0784943	0.078157	0.0563051	0.0698351	0.0861102	0.0698957	0.110433	0.0694008	0.0584707	0.0609508	0.0480824	0.0586657	0.0764804	0.0954488	0.106951	0.102302	0.0592547	0.110839	0.0831195	0.081572	0.0752543	0.0639015	0.0692353	0.0846391	0.0625613	0.0756662	0.0534171	0.0600386	0.101073	0.06466	0.0742134	0.0830041	0.0757258	0.0170741	0.0723053	0.0129982
S-Sulfocysteine	199.968	10.9882	N.D.	5.32338e-05	3.45674e-05	N.D.	N.D.	3.56411e-05	6.9793e-05	4.64382e-05	N.D.	2.6304e-05	4.04343e-05	N.D.	5.05139e-05	N.D.	2.70464e-05	3.89724e-05	4.87283e-05	N.D.	N.D.	N.D.	3.18194e-05	N.D.	N.D.	4.23652e-05	N.D.	N.D.	N.D.	N.D.	N.D.	N.D.	N.D.	N.D.	N.D.	N.D.	N.D.	4.06182e-05	4.25522e-05	1.11883e-05	4.06182e-05	N.A.
Citrulline	176.103	11.7309	0.00468523	0.00711591	0.00723308	0.00660535	0.00604544	0.00419556	0.00707456	0.00779837	0.00721664	0.00796284	0.00776328	0.00296348	0.00871263	0.00465235	0.00677174	0.00393557	0.00608068	0.00691957	0.00393827	0.00617782	0.00602076	0.00529167	0.00554478	0.00523766	0.00640213	0.00345858	0.00463068	0.00572658	0.00590635	0.00488199	0.00625838	0.00781043	0.00565726	0.00622986	0.00614045	0.006178	0.006058	0.00136844	0.00577339	0.00107783
3-Indoxylsulfuric acid	212.001	9.56239	0.000378057	0.000300878	0.000310557	0.000335858	0.000632158	0.000359458	0.000594099	0.000200008	0.000412341	0.000197388	0.000204182	0.00123725	0.000669354	0.000397323	0.000241081	0.000318115	0.000409879	0.000364481	0.000230153	0.000472092	0.000278522	0.000226022	0.000247066	0.000127256	0.000119765	0.00033596	0.000311417	0.000472512	0.000328441	0.000275007	0.000358105	0.000268978	0.000228035	0.000791267	0.000607003	0.000220288	0.000377825	0.000223267	0.000359732	0.00018433
Uridine	245.078	24.0637	0.000880638	0.000972043	0.000605838	0.000815622	0.000745585	0.00102038	0.000637486	0.000885312	0.000694604	0.00126582	0.000540268	0.000961339	0.000768645	0.0010808	0.00103434	0.00110245	0.000919603	0.00104288	0.000490102	0.00097715	0.000735065	0.00106169	0.000974754	0.000817494	0.000715266	0.000843684	0.000904057	0.000845424	0.000707488	0.000822271	0.000999983	0.000931848	0.000563189	0.00084461	0.000673759	0.00111394	0.000882562	0.000196365	0.00083046	0.000150708
Phe	166.086	11.767	0.0221901	0.02686	0.0341221	0.0237664	0.0280703	0.027549	0.0203177	0.0230714	0.0248971	0.0289208	0.0232707	0.0277026	0.0289584	0.0235846	0.0211874	0.0234687	0.037328	0.023669	0.0234859	0.0207723	0.0284059	0.0279009	0.0207787	0.0267317	0.0247178	0.024276	0.013929	0.023191	0.0226735	0.0210952	0.0237965	0.0261778	0.0280012	0.0284446	0.0309816	0.0266055	0.0260529	0.00465769	0.0244908	0.00432811
Kynurenine	209.092	10.45	0.000410187	0.000491095	0.000488496	0.000525416	0.000357814	0.000559373	0.000417153	0.000453059	0.00041038	0.000336165	0.000312461	0.000644917	0.000360887	0.000375731	0.000329101	0.000270188	0.000529022	0.000306474	0.000267192	0.000387235	0.000432434	0.000374074	0.000312822	0.000225222	0.000465422	0.000202127	0.000326381	0.000411402	0.000326295	0.000316748	0.000368003	0.000454963	0.000288543	0.000362367	0.000468947	0.000486281	0.000399856	0.000103907	0.000373123	8.67391e-05
Urea	61.0397	22.96	0.349925	0.510268	0.513219	0.311276	0.372826	0.271069	0.415158	0.359099	0.400269	0.489918	0.419472	0.425288	0.460731	0.298571	0.449145	0.226841	0.405425	0.352087	0.247759	0.463183	0.365464	0.468117	0.273013	0.297405	0.309309	0.275151	0.201383	0.369381	0.31897	0.26602	0.437096	0.346561	0.305174	0.474918	0.479058	0.494613	0.383125	0.0878639	0.356469	0.095353
Thr	120.065	11.1388	0.0232927	0.0241801	0.0232784	0.0312446	0.0292807	0.0268927	0.0319213	0.0332298	0.0236294	0.0295353	0.0265231	0.0209085	0.0351909	0.018992	0.025007	0.0240519	0.026407	0.0291095	0.0292613	0.0302398	0.0215035	0.0216359	0.0336183	0.0307981	0.0265834	0.0153283	0.02174	0.0303547	0.0256642	0.0230979	0.0173799	0.0235021	0.0332211	0.0277234	0.0308193	0.0234363	0.0268217	0.0043735	0.0249042	0.00531653
Glyceric acid	105.019	10.4352	0.00132371	0.000998767	0.000868821	0.00129646	0.00180831	0.00113525	0.00102407	0.00109606	0.00134196	0.00125737	0.000904968	0.000846152	0.00118382	0.00107683	0.00115615	0.00100599	0.00117364	0.00145982	0.000887033	0.000975171	0.00117617	0.00104574	0.00133845	0.00118149	0.00134016	0.00142065	0.00109987	0.000896345	0.00130686	0.00105016	0.00101297	0.000607036	0.000893296	0.000887114	0.000934299	0.000926623	0.00111153	0.000221009	0.00103128	0.000230952
Glyoxylic acid	72.9932	11.7351	N.D.	N.D.	5.64863e-05	8.32208e-05	0.000102408	0.000193164	9.93869e-05	7.26745e-05	9.37629e-05	8.73176e-05	N.D.	N.D.	9.06435e-05	N.D.	N.D.	N.D.	0.000108597	0.000119167	N.D.	N.D.	8.90779e-05	N.D.	0.000117973	0.000100377	N.D.	N.D.	0.000105497	N.D.	N.D.	N.D.	N.D.	N.D.	N.D.	8.61652e-05	N.D.	8.33465e-05	0.000100172	3.03718e-05	9.16694e-05	1.20573e-05
Isobutyrylcarnitine	232.154	10.0515	0.000188569	0.000143667	0.000169208	0.000145864	0.000161323	N.D.	0.000165158	9.1211e-05	0.000151163	0.000180493	N.D.	0.000233532	0.000242965	N.D.	7.18607e-05	8.99458e-05	0.000150547	N.D.	N.D.	N.D.	0.000163673	N.D.	8.54895e-05	9.41968e-05	0.000101634	N.D.	N.D.	0.000113277	0.000131654	7.61466e-05	0.000186082	0.000103201	0.000105967	0.000229335	0.000157316	9.72888e-05	0.000142551	4.82306e-05	0.00013019	4.72715e-05
Octanoylcarnitine	288.217	11.0308	N.D.	N.D.	N.D.	N.D.	N.D.	N.D.	N.D.	N.D.	N.D.	N.D.	N.D.	N.D.	N.D.	N.D.	0.000225476	0.000150318	N.D.	N.D.	N.D.	N.D.	N.D.	N.D.	N.D.	N.D.	0.000170832	N.D.	N.D.	N.D.	N.D.	N.D.	N.D.	N.D.	N.D.	N.D.	N.D.	N.D.	0.000187897	5.31446e-05	0.000170832	N.A.
Indole-3-acetic acid	174.055	8.55792	0.000114254	0.00012782	9.78101e-05	0.000161979	8.58778e-05	8.54093e-05	0.00037159	6.57656e-05	9.33006e-05	8.30423e-05	0.000164716	0.000107717	7.53309e-05	6.63274e-05	7.04543e-05	7.64213e-05	0.000104044	0.000132928	9.02851e-05	0.000105975	0.000167359	0.000137312	N.D.	N.D.	7.95206e-05	9.31235e-05	5.78681e-05	0.000154514	0.000123638	0.000154704	8.21849e-05	8.02715e-05	7.5593e-05	0.000105431	0.000166567	0.000146542	0.000121	7.42427e-05	0.000109996	3.75315e-05
2-Aminobutyric acid	104.071	10.2039	0.00519797	0.00669565	0.00436703	0.0059488	0.00410081	0.00638994	0.00655483	0.00480123	0.00412974	0.00661581	0.00451799	0.00496365	0.00503784	0.00490808	0.0073008	0.00731186	0.00597101	0.0056587	0.00568853	0.00597587	0.00357408	0.00512972	0.00506987	0.00796423	0.00632561	0.00309861	0.00559163	0.00241557	0.00447347	0.00528574	0.00561425	0.00528688	0.00678172	0.00633293	0.00481607	0.00770729	0.00585382	0.00159669	0.00531082	0.00148861
Octanoic acid	143.107	8.33295	0.000419376	0.000324277	0.000446391	0.000477952	0.000518415	0.000458902	0.000647833	0.000350779	0.000692551	0.000479921	0.00065581	0.000834866	0.000432185	0.000525813	0.000413543	0.000549383	0.000875268	0.000685684	0.000434867	0.00075881	0.000353612	0.000439307	0.00049351	0.000307228	0.000245256	0.000384894	0.000440681	0.000541411	0.000462305	0.000268665	0.00111909	0.000363837	0.000471357	0.000562107	0.00053427	0.000314079	0.000525254	0.00014627	0.000475663	0.000228322
Carnitine	162.112	8.99536	0.0277665	0.0272803	0.0238765	0.0259263	0.0214234	0.0214805	0.0211989	0.021467	0.0245983	0.0196874	0.0199198	0.0227215	0.0238894	0.0182584	0.0201194	0.0194245	0.026023	0.0247304	0.0210307	0.0231883	0.0196805	0.0233499	0.0185683	0.0167415	0.0218532	0.0181953	0.0160902	0.0169376	0.0211086	0.0171568	0.0233255	0.0256661	0.0173465	0.0211216	0.018715	0.0223642	0.0221081	0.00324766	0.0199901	0.00300563
Ethanolamine	62.0606	6.69236	0.000449229	0.000503631	0.000578801	0.000607317	0.000410844	0.000784072	0.000742469	0.00078478	0.000511715	0.000403508	0.000410867	0.00055464	0.000531973	0.000418672	0.000614287	0.000611597	0.000692027	0.000738864	0.00053232	0.000723937	0.000759415	0.000807428	0.000693337	0.000530477	0.000673348	0.000354497	0.000499559	0.000555251	0.000483935	0.000456131	0.000410779	0.000595769	0.000517676	0.000479501	0.000554933	0.000822074	0.000593868	0.000128397	0.000533621	0.000123401
Lactic acid	89.0244	10.8126	0.12371	0.0892493	0.120628	0.155563	0.102967	0.185205	0.114395	0.11616	0.110828	0.091734	0.154331	0.159091	0.0807878	0.143451	0.0828405	0.120289	0.187602	0.174732	0.151937	0.246156	0.0820594	0.198427	0.113768	0.119239	0.107553	0.105504	0.114498	0.157655	0.083947	0.0992122	0.113671	0.0983073	0.155747	0.108797	0.105419	0.151737	0.130251	0.0409046	0.116837	0.0244187
Decanoic acid	171.138	7.92058	0.0006194	0.000439422	0.000505234	0.000731764	0.000725435	0.000561301	0.000722373	0.000574312	0.000686773	0.000593397	0.00115904	0.000940971	0.000605551	0.000569604	0.000686094	0.000889309	0.00070438	0.000850623	0.000544763	0.00103957	0.000598188	0.000653496	0.00056424	0.000429991	0.000622696	0.000581044	0.000933499	0.000660782	0.000612568	0.00051965	0.00055436	0.00047007	0.000703161	0.000666667	0.000727438	0.000456401	0.000703173	0.000177621	0.000625695	0.000129823
SDMA	203.149	8.22895	0.000191647	0.00015879	0.000162035	0.000151956	0.00013025	0.000134081	0.000139421	0.000173767	0.000180463	0.000125195	0.00011526	0.000137489	0.000125706	0.000157769	0.000204647	0.000187766	0.000155811	0.000163163	0.000154799	0.000169907	0.000202669	0.000209446	0.000161732	0.000133505	0.000155362	0.000103342	9.29204e-05	0.000162935	0.000127007	0.00016277	0.000167274	0.000160198	0.000162425	0.000157519	0.000118473	0.000195391	0.000165447	3.1363e-05	0.000147135	2.99879e-05
4-Methyl-2-oxovaleric acid 3-Methyl-2-oxovaleric acid	129.055	9.55898	0.00548695	0.00591811	0.00922659	0.00873145	0.00757944	0.010753	0.00954003	0.00687548	0.00815221	0.00844104	0.0101148	0.0114749	0.00772414	0.00839848	0.0124543	0.0103367	0.0115868	0.0138948	0.00665917	0.0132587	0.00705769	0.0180167	0.00592692	0.0123127	0.009802	0.00493738	0.00566337	0.00947494	0.00575136	0.00528337	0.00673596	0.00937462	0.00917198	0.0111314	0.0110181	0.012981	0.00953185	0.00290085	0.00844378	0.00267854
Citric acid	191.019	25.8327	0.0112104	0.00994594	0.0160901	0.0142052	0.017012	0.0145133	0.0200734	0.0134626	0.01391	0.0152835	0.0119815	0.0187089	0.013777	0.0112431	0.0172767	0.0187642	0.0191598	0.0173666	0.0155409	0.0109898	0.0153161	0.0133653	0.0132944	0.0109009	0.0176224	0.0111437	0.0107678	0.0148101	0.0124364	0.00929192	0.00725485	0.00940645	0.0170063	0.0124439	0.0182412	0.0137803	0.0146957	0.00301889	0.0128504	0.00353207
Creatinine	114.066	7.69416	0.0190228	0.0199447	0.0200456	0.0190982	0.0197235	0.0166362	0.0186073	0.0229209	0.020078	0.0134399	0.0155014	0.014266	0.0226551	0.0121946	0.0169713	0.0188178	0.0181445	0.0183302	0.00992026	0.0164265	0.0176972	0.020135	0.0139634	0.0117898	0.0192934	0.0123985	0.0103366	0.0145726	0.0132216	0.0129504	0.0161101	0.0188206	0.010723	0.0163279	0.0139752	0.0254052	0.0176583	0.00344211	0.0153446	0.00424557
2-Hydroxybutyric acid	103.04	9.77127	0.00226263	0.00216552	0.00157022	0.00207841	0.00151746	0.00347602	0.0026985	0.00184459	0.00188142	0.00319053	0.00202708	0.00283021	0.00143912	0.00211927	0.00675977	0.00407992	0.0049294	0.00408139	0.00165594	0.00275999	0.000846608	0.00419189	0.00162057	0.00348358	0.003709	0.00166998	0.00360633	0.0014146	0.00210976	0.00152128	0.00369803	0.00165726	0.00169822	0.00353974	0.00163435	0.00526645	0.00304459	0.00167906	0.00262708	0.00126997
Lauric acid	199.169	7.63416	0.00142708	0.00126201	0.00146778	0.0018545	0.00190836	0.00175509	0.00190795	0.00154803	0.00182911	0.00145281	0.00339737	0.00191687	0.00164892	0.0017259	0.00198992	0.00206939	0.00198468	0.00223495	0.00133448	0.00508902	0.0013477	0.00178017	0.00172786	0.00111979	0.00171114	0.00180047	0.00214159	0.00147812	0.00175783	0.00143336	0.00142302	0.00126224	0.0015105	0.00168787	0.00239367	0.00142544	0.00194262	0.000782609	0.00166877	0.000327269
Betaine	118.086	11.9556	0.0250956	0.0280732	0.0223728	0.0313009	0.0156995	0.0184866	0.0256915	0.0174935	0.0195846	0.0190236	0.0216167	0.0219935	0.0180656	0.013866	0.0302712	0.0123417	0.0176119	0.0202815	0.0199188	0.0176041	0.0224767	0.0232658	0.0216355	0.0117234	0.0251502	0.0202163	0.010851	0.0157649	0.016393	0.0187693	0.0193128	0.01997	0.0152984	0.0187411	0.0160586	0.010999	0.0201421	0.00507154	0.0172937	0.00399506
N-Acetyl-β-alanine	130.05	8.86842	0.000133584	0.000161944	0.000136698	0.000150549	0.000135311	0.000167495	0.000163827	0.000159079	0.000143071	0.000184418	0.000114005	0.000143648	0.000148462	0.000134684	0.000134314	0.000123733	0.000170888	0.000206523	0.000140978	0.000136191	0.000143555	0.00014752	0.000183098	0.000104389	0.000135572	8.92954e-05	8.90567e-05	0.00014636	0.000101066	8.89786e-05	0.000142564	0.000141461	0.000120928	0.000123826	0.000122905	0.000176821	0.000144324	2.51909e-05	0.000123236	2.73945e-05
Choline	104.107	7.22848	0.00550366	0.00822067	0.0096831	0.00688778	0.00524385	0.00700017	0.00794238	0.00697248	0.00714442	0.00797653	0.00497477	0.00796641	0.00569668	0.00519525	0.00652214	0.00452127	0.00653407	0.00626427	0.00478375	0.00549965	0.00814815	0.00610588	0.00718652	0.00664282	0.00691646	0.0060505	0.0033685	0.00637302	0.00433252	0.00701672	0.00643098	0.0062533	0.00527664	0.00624923	0.00484555	0.00596845	0.00678615	0.00156388	0.00575682	0.00109461
Glycolic acid	75.0088	12.6382	0.000678405	0.000487976	N.D.	N.D.	0.00103833	N.D.	N.D.	N.D.	N.D.	N.D.	N.D.	N.D.	N.D.	N.D.	0.000813229	N.D.	N.D.	N.D.	N.D.	N.D.	N.D.	N.D.	0.000805167	N.D.	N.D.	0.000741826	N.D.	0.000662984	N.D.	N.D.	N.D.	N.D.	0.000563597	N.D.	N.D.	0.000556523	0.000747906	0.000185078	0.000631232	8.83084e-05
Guanidoacetic acid	118.061	8.69384	0.000588874	0.00066859	0.000515716	0.000761642	0.000838993	0.000722135	0.000698032	0.00142043	0.000841661	0.00053728	0.00114194	0.000406519	0.00106676	0.000573948	0.000648482	0.000733741	0.000775898	0.00127827	0.000626513	0.000825918	0.000504568	0.000905455	0.000605928	0.000649993	0.000764337	0.000592894	0.000774574	0.000593599	0.000634175	0.000505524	0.000672426	0.000709594	0.000523582	0.000786317	0.000482189	0.000529719	0.000750848	0.000237255	0.000630744	0.00010994
S-Methylcysteine	136.042	12.2789	0.000792023	0.000820018	0.00124533	0.000639637	0.000430754	0.00091129	0.000725064	0.00126031	0.000728942	0.0016947	0.000884498	0.000437513	0.00101095	0.000794786	0.000682503	0.000609322	0.001097	0.000937193	0.000731776	0.000778498	0.00051958	0.000730113	0.00114469	0.00168634	0.0018359	0.000826734	0.000681654	0.000491986	0.000534359	0.000882702	0.000670761	0.000891546	0.000690003	0.000692573	0.000600839	0.000578689	0.000930838	0.000382108	0.000781479	0.000355904
2-Hydroxy-4-methylvaleric acid	131.07	8.82352	N.D.	N.D.	N.D.	7.73491e-05	8.73734e-05	0.000141087	N.D.	N.D.	N.D.	N.D.	0.000137536	N.D.	N.D.	N.D.	8.96539e-05	8.41997e-05	0.000190941	N.D.	N.D.	0.000137073	N.D.	0.000175163	N.D.	N.D.	N.D.	N.D.	N.D.	0.000132336	N.D.	N.D.	9.97267e-05	8.39411e-05	N.D.	9.12964e-05	N.D.	0.000112993	0.000124255	3.94814e-05	0.000104059	1.91427e-05
Butyric acid	87.0449	9.87271	0.00199687	0.00138876	0.00172232	0.00119742	0.00184547	0.00193136	0.00153878	0.00147325	0.00169397	0.00115948	0.00160881	0.00160731	0.00168887	0.00167656	0.00145308	0.000954905	0.00164475	0.00189032	0.00121848	0.00186356	0.000811354	0.00167376	0.00180615	0.00132367	0.000455026	0.00154091	0.00214131	0.00136388	0.0016481	0.00141559	0.00116513	0.0013959	0.000997576	0.00150421	0.00102106	0.000410824	0.00150422	0.000322087	0.00125496	0.000488325
γ-Butyrobetaine	146.117	8.54686	0.00122521	0.000904189	0.000993912	0.000854711	0.00116834	0.000749584	0.00115999	0.00117659	0.00109939	0.000786575	0.00101061	0.000784388	0.00126932	0.0008314	0.000935577	0.000561199	0.000931534	0.00106878	0.000584483	0.000926618	0.000783948	0.000985269	0.000701712	0.000522332	0.000962615	0.000852979	0.000362229	0.000625585	0.000847058	0.000574748	0.000919259	0.00100723	0.000613915	0.000837666	0.000771397	0.000762204	0.000915679	0.000204193	0.000761407	0.000186317
Thiaproline	134.028	14.9049	0.000181765	0.000218884	0.000263376	N.D.	N.D.	0.00039186	0.000220889	0.000277461	0.000215921	N.D.	N.D.	0.000279842	0.000213485	0.000245759	0.000176701	0.000176917	0.000215469	0.000305339	0.000201895	N.D.	N.D.	0.000321936	0.000243732	N.D.	N.D.	N.D.	0.000142323	N.D.	N.D.	N.D.	0.000153626	0.000279251	0.000162773	0.00018292	0.000259545	0.000224513	0.000241617	5.36134e-05	0.000200707	5.41272e-05
Succinic acid	117.019	20.8235	0.000679814	0.000576992	0.000917529	0.000601491	0.000558402	0.000568134	0.000546022	0.000366521	0.000845638	0.000804916	0.000382971	0.00049467	0.000519836	0.000453825	0.000542598	0.000440645	0.000614674	0.000793981	0.000290004	0.000446618	0.000351077	0.000479597	0.000663974	0.000266869	0.000801819	0.000688232	0.00051217	0.000462156	0.000364832	0.000219468	0.000315947	0.000292005	0.000512085	0.000344661	0.000507444	0.000519597	0.000561243	0.000182989	0.000461701	0.000167692
Isethionic acid	124.991	11.6246	0.000121297	6.73709e-05	9.60031e-05	9.20674e-05	0.000105478	0.000108955	0.000121507	0.000129695	9.72299e-05	0.000121882	9.27829e-05	9.28226e-05	0.000177503	8.53391e-05	0.000102259	0.000131111	0.000121578	0.000120663	6.1331e-05	8.07221e-05	0.000108464	0.000100816	8.80791e-05	6.43502e-05	0.000108958	7.50647e-05	8.09777e-05	8.10486e-05	0.000117004	7.764e-05	8.40263e-05	5.64194e-05	6.3762e-05	7.76455e-05	9.94461e-05	0.000106768	0.000105837	2.46641e-05	8.573e-05	1.85423e-05
Pipecolic acid	130.086	10.8857	0.000749093	0.000625609	0.000504681	0.000534046	0.000476155	0.000568171	0.00171434	0.000571566	0.000379401	0.00108259	0.000589084	0.000354623	0.000727405	0.000453177	0.000531838	0.000459704	0.00233717	0.000585533	0.000411483	0.000586071	0.000490654	0.000278368	0.000599124	0.000894338	0.000571215	0.00093846	0.00030373	0.000678424	0.000603025	0.000418713	0.000323064	0.000521235	0.00057396	0.000372235	0.000633149	0.000523863	0.00066891	0.000425076	0.000538423	0.000175559
O-Acetylcarnitine	204.122	9.55385	0.0048461	0.00531569	0.00586232	0.00735295	0.00564446	0.00615697	0.00624655	0.00679938	0.0062882	0.00900309	0.0054883	0.00615203	0.00641167	0.00499799	0.0117763	0.0129443	0.00912075	0.00773444	0.00469988	0.00696382	0.00586752	0.00777823	0.00567528	0.00628215	0.0101907	0.00500615	0.00819947	0.00458462	0.0062767	0.00279254	0.00475475	0.00475722	0.00458004	0.00572478	0.00431128	0.00785403	0.00722051	0.00238553	0.00575269	0.00205598
N2-Phenylacetylglutamine	263.102	7.53811	0.000171773	0.000144492	0.000151232	N.D.	0.000188679	N.D.	7.79743e-05	5.11607e-05	0.000221271	6.23179e-05	5.52527e-05	0.000160002	0.000117925	N.D.	9.34104e-05	8.93319e-05	7.26565e-05	N.D.	N.D.	N.D.	0.000129568	N.D.	N.D.	N.D.	N.D.	0.000120337	9.39417e-05	9.14854e-05	7.67438e-05	8.14836e-05	7.86959e-05	5.9722e-05	N.D.	0.000146384	0.000133455	N.D.	0.000124291	5.20205e-05	9.80276e-05	2.89793e-05
Perillic acid	165.091	8.12431	0.000258246	0.000604778	0.000296258	0.000654101	0.00037421	0.000960832	0.000446635	0.000400803	0.000548093	0.000254199	N.D.	0.000281999	0.000432801	0.000411102	0.00110089	0.000672876	0.000758921	0.000784906	0.000624503	0.00064699	0.000683667	0.000410851	0.000479097	0.000435688	0.000227755	0.00055949	0.000666422	0.000220478	0.000610541	0.000598732	N.D.	N.D.	N.D.	N.D.	0.00021629	N.D.	0.000566291	0.000244392	0.000442815	0.000209386
5-Hydroxylysine	163.108	7.54545	0.000114049	N.D.	7.13616e-05	9.72993e-05	0.000161882	5.80664e-05	N.D.	N.D.	0.000159561	N.D.	N.D.	N.D.	0.000249259	N.D.	N.D.	5.33725e-05	6.29913e-05	N.D.	N.D.	N.D.	7.67104e-05	N.D.	N.D.	9.98628e-05	N.D.	7.81898e-05	N.D.	0.000118225	N.D.	6.77275e-05	6.85741e-05	N.D.	0.000116216	N.D.	9.19885e-05	5.82431e-05	0.000109492	5.96099e-05	8.55949e-05	2.39972e-05
cis-Aconitic acid	173.008	27.3619	0.000995422	0.00105093	0.00137154	0.0011773	0.00147456	0.00116018	0.00179311	0.0010763	0.00136276	0.00133165	0.00116656	0.00161077	0.00127807	0.000289234	0.00121016	0.00120742	0.00148781	0.00125798	0.00138369	0.00139047	0.0010929	0.00115595	0.00108595	0.00111955	0.000918762	0.000815892	0.000960366	0.00135516	0.000907567	0.000563851	0.000603303	0.000805009	0.000937479	0.0010972	0.00122792	0.00127552	0.00123464	0.000258046	0.000955669	0.000248632
Hexanoic acid	115.076	8.83978	0.00179411	0.00103689	0.00142143	0.00141937	0.0018017	0.00167652	0.00175614	0.00142402	0.00164867	0.00116332	0.00161931	0.00166106	0.00159172	0.00148601	0.00142737	0.00132033	0.00140895	0.00177653	0.00137981	0.00161962	0.00129061	0.00160483	0.00161985	0.00122859	0.000371634	0.00140393	0.00181834	0.00118809	0.0014679	0.0013686	0.00117017	0.00125664	0.000824927	0.00137719	0.000942044	0.000590916	0.00148799	0.000202331	0.00114836	0.000403637
Hippuric acid	178.049	8.42241	0.000181633	6.80534e-05	0.000207954	N.D.	0.000117836	0.000229728	0.000269072	0.0002858	N.D.	N.D.	N.D.	0.000422884	0.000241217	6.44048e-05	0.000100506	8.08317e-05	0.000322207	0.000136219	N.D.	N.D.	0.000173575	N.D.	0.000343864	0.000119072	4.82285e-05	0.00016719	7.04563e-05	0.000420735	0.0001826	5.62122e-05	7.46254e-05	8.72437e-05	8.20844e-05	0.000242134	0.000168587	0.000180408	0.000192267	9.83162e-05	0.000148375	0.000106214
Pelargonic acid	157.123	8.06193	0.00169683	0.000950798	0.00136361	0.00138876	0.00178958	0.0014791	0.00205672	0.00147369	0.00152101	0.00110527	0.00143426	0.00147925	0.00163748	0.00137002	0.00134639	0.00150341	0.00143017	0.00179538	0.00131413	0.00146678	0.00149077	0.00150501	0.00161941	0.00114884	0.000502528	0.00139702	0.00164126	0.00107508	0.00134813	0.0013046	0.00128511	0.00130563	0.000766714	0.00116991	0.000793324	0.000665295	0.00145754	0.000228052	0.00110455	0.00034608
Isocitric acid	191.018	28.07	0.000446531	0.000443322	0.000969145	0.000647447	0.000978739	0.00073175	0.000936398	0.000434123	0.000601639	0.000645281	0.000567495	0.000748416	0.000717228	N.D.	0.000454781	0.000513618	0.00088234	0.000819509	N.D.	0.000716684	0.0004422	0.000508505	0.000589507	0.000418116	0.000387199	0.000383729	N.D.	0.000771511	0.000537575	0.000291823	N.D.	0.000278519	N.D.	0.00051641	0.000402386	0.000806035	0.000644903	0.000170917	0.000486132	0.000192188
Valeric acid	101.06	9.23854	0.00195039	0.00153403	0.00141671	0.00188464	0.00154391	0.00162564	0.0016511	0.00149022	0.00142178	0.00183142	0.00130626	0.00136693	0.00146279	0.00140548	0.00124188	0.00162554	0.00136526	0.00174522	0.00121857	0.00149215	0.00112112	0.00140338	0.00149414	0.00119144	0.000813836	0.0015593	0.0019352	0.00108714	0.00130612	0.00134208	0.00113353	0.0012438	0.000800846	0.00132752	0.000802528	0.000464736	0.00152937	0.000245606	0.00115139	0.000394862
β-Ala	90.0551	7.74222	0.000897	0.000580042	0.00155377	0.00150433	0.00141042	0.000517671	0.000804681	0.000598031	0.00108054	0.000467018	0.000436438	0.000513916	0.000644264	0.000377073	0.000645531	0.000264588	0.000589206	0.000470582	0.000642087	0.000480428	0.00149411	0.000612981	0.000259783	0.000417511	0.000588681	0.000761302	0.000267882	0.000410342	0.000554838	0.000287374	0.000269636	0.000712461	0.000501867	0.000890294	0.000725314	0.000382485	0.000704001	0.000379232	0.000529373	0.000211282
Met	150.058	11.3646	0.00294971	0.00265486	0.00431351	0.00391939	0.00435126	0.0060243	0.00504231	0.00528524	0.00454777	0.00442106	0.00398005	0.00326513	0.00417711	0.00364133	0.00278989	0.00466021	0.00461802	0.00606046	0.00540088	0.0039075	0.00505831	0.00639389	0.00518729	0.00539365	0.0030966	0.00167151	0.00221582	0.00355735	0.00264168	0.0031527	0.00348679	0.0034156	0.00390949	0.00417773	0.00451273	0.00418391	0.00443577	0.000975007	0.00333516	0.000843016
Cystine	241.03	11.6548	0.00337869	0.00408019	0.00392636	0.00336368	0.00210502	0.00374704	0.0045361	0.00496451	0.00354524	0.00231793	0.00454027	0.00288312	0.00502443	0.00361334	0.0038435	0.00700598	0.00448238	0.00476121	0.00351778	0.00682449	0.0036356	0.00472029	0.00310728	0.00336523	0.00319358	0.00186781	0.00275587	0.00296764	0.0020316	0.00309264	0.00260066	0.00252169	0.0025413	0.00308716	0.0029281	0.00712486	0.00407513	0.0010932	0.00305941	0.00134536
2-Hydroxyvaleric acid	117.055	9.12742	0.000822006	0.000368444	0.000813906	0.000581763	0.00107871	0.000941165	0.00117992	0.000628009	0.000907427	0.000600571	0.000926489	0.000955481	0.000826704	0.000749895	0.000649031	0.000426532	0.000857831	0.00111568	0.000561784	0.000830599	0.00052048	0.000762171	0.00096024	0.000567277	0.000119362	0.000688232	0.000768067	0.000509204	0.000598288	0.000533679	0.000904712	0.000662538	0.000423509	0.000655049	0.000418774	0.000283062	0.000749943	0.000211125	0.00054704	0.000215378
Stachydrine	144.101	12.2249	0.00456033	0.00327549	0.00365397	0.00198321	0.000420148	0.000555854	0.0035844	0.000988174	0.00511174	0.00905876	0.0010046	0.00122659	0.000725915	0.00129876	0.00137316	0.0053509	0.000766248	0.00731623	0.000528755	0.00365374	0.000454404	0.0142148	0.000265192	0.00201124	0.00255117	0.000694777	0.00258893	0.00130136	0.00155437	0.00494242	0.00399278	0.00101684	0.0020377	0.00317432	0.00178345	0.00063254	0.00302655	0.00332952	0.00218922	0.00133158
Quinic acid	191.055	8.22631	0.00014227	N.D.	N.D.	N.D.	5.20304e-05	N.D.	0.000154131	9.02528e-05	0.000184983	N.D.	N.D.	0.000207296	N.D.	N.D.	N.D.	0.000208414	0.000152385	N.D.	N.D.	N.D.	0.000164168	N.D.	N.D.	N.D.	N.D.	N.D.	N.D.	N.D.	N.D.	0.000130681	N.D.	5.84377e-05	N.D.	0.000161197	4.70292e-05	N.D.	0.000144053	5.30133e-05	9.93362e-05	5.54314e-05
m-Toluic acid	135.044	9.15304	0.00832124	0.0059925	0.00788396	0.00945304	0.00993978	0.00845663	0.0103573	0.00640401	0.00813179	0.00759337	0.00813265	0.00833369	0.00731783	0.0073586	0.00602868	0.00746539	0.00684385	0.0093745	0.0054431	0.00772032	0.00647823	0.00710326	0.00915684	0.00536321	0.00412241	0.00614873	0.00937707	0.00498897	0.00560202	0.00552253	0.00461553	0.00523581	0.00372908	0.00603582	0.0052437	0.00362178	0.0077741	0.00139555	0.00535362	0.0015146
Mucic acid	209.029	14.0063	4.39019e-05	N.D.	3.89669e-05	6.73282e-05	9.13091e-05	0.000220679	8.82766e-05	0.000120162	4.96936e-05	N.D.	7.93048e-05	9.84272e-05	N.D.	0.000153909	7.29586e-05	0.000259175	0.000104141	0.000150579	0.000185473	N.D.	0.000209648	0.000117889	0.000154094	0.000220492	N.D.	5.15134e-05	0.000109818	8.83054e-05	N.D.	N.D.	N.D.	N.D.	N.D.	N.D.	N.D.	9.89608e-05	0.000127691	6.38981e-05	8.71494e-05	2.53287e-05
8-Hydroxyoctanoic acid	159.102	8.12075	N.D.	6.07411e-05	N.D.	N.D.	N.D.	N.D.	N.D.	4.88869e-05	N.D.	N.D.	N.D.	N.D.	N.D.	N.D.	9.89198e-05	7.66618e-05	N.D.	N.D.	N.D.	N.D.	N.D.	N.D.	N.D.	N.D.	N.D.	N.D.	N.D.	N.D.	4.91971e-05	N.D.	N.D.	N.D.	N.D.	N.D.	N.D.	N.D.	7.22837e-05	1.70612e-05	4.91971e-05	N.A.
Alliin	178.053	15.093	N.D.	N.D.	N.D.	0.000476174	N.D.	N.D.	N.D.	N.D.	N.D.	N.D.	N.D.	N.D.	0.000256877	N.D.	N.D.	N.D.	0.000201256	N.D.	N.D.	N.D.	N.D.	N.D.	N.D.	0.000201673	N.D.	0.000246416	N.D.	N.D.	N.D.	N.D.	N.D.	0.000140637	N.D.	N.D.	N.D.	N.D.	0.00028465	0.000150506	0.000193527	7.47971e-05
Benzoic acid	121.029	9.85163	0.000282897	0.000270654	N.D.	0.000816707	0.000232681	0.000340437	0.000371792	0.000278979	0.000253861	0.000632092	0.000323176	0.000250137	0.000258818	N.D.	0.000287076	0.000790275	N.D.	N.D.	0.000280753	0.000261906	0.000307151	0.000332981	0.000277316	0.000245125	N.D.	0.000263808	0.000331896	0.000257252	0.000253909	0.000286922	0.000242484	0.000310261	N.D.	N.D.	N.D.	N.D.	0.000409412	0.000228857	0.000278076	3.2911e-05
5-Oxohexanoic acid	129.055	9.08872	0.000790703	0.000482029	0.000630305	0.000740767	0.000922379	0.000834334	0.00102366	0.000664652	0.000736158	0.000591006	0.000852918	0.000773828	0.000724532	0.000627814	0.000581248	0.000643206	0.000586677	0.000867475	0.000528482	0.000712825	0.000653565	0.000710317	0.000821715	0.000563265	0.000168074	0.000584373	0.000887655	0.000445033	0.000564845	0.000567599	0.00043399	0.00056025	0.000312423	0.000587956	0.000383642	0.000250567	0.000708007	0.000129916	0.000478867	0.000190853
Heptanoic acid	129.091	8.51335	0.00106562	0.000655477	0.00101243	0.0011063	0.00116915	0.00112759	0.00145626	0.000901653	0.00107947	0.000948537	0.00106648	0.0011065	0.00109775	0.00105408	0.00084829	0.00104961	0.00100508	0.00135721	0.000760578	0.00102689	0.000818143	0.00101222	0.00116273	0.000681374	0.000256224	0.000886546	0.00102303	0.000650019	0.000794524	0.000788508	0.000669109	0.000709876	0.000494495	0.000870171	0.000571198	0.000473071	0.00102715	0.000179264	0.00068223	0.000211464
Undecanoic acid	185.153	7.7716	0.00022037	0.000151511	0.000197584	0.000274245	0.000271015	0.00022151	0.000317553	0.000207966	0.000209406	0.000248475	0.000213713	0.000241922	0.000236465	0.000205818	0.000185068	0.000264066	0.000183191	0.000288294	0.000160774	0.000228271	0.000199587	0.000201993	0.000261123	0.000145069	0.000101296	0.000177093	0.000208363	N.D.	0.00016915	0.000164024	0.000158167	N.D.	7.70588e-05	0.000174363	N.D.	0.000104869	0.00022434	5.08599e-05	0.000148265	4.33966e-05
3-Methylhistidine	170.092	7.90475	0.0021483	0.00156999	0.00182487	0.00749052	0.00613531	0.00181343	0.00256976	0.00298483	0.00262389	0.00529433	0.000662889	0.00301502	0.00335232	0.00162542	0.00371783	0.000957906	0.00205239	0.00226235	0.0022094	0.00172031	0.00753575	0.00175859	0.000968823	0.00162082	0.00235722	0.000985301	0.00108687	0.00170392	0.00109883	0.00100151	0.00177594	0.00248914	0.00102806	0.00374958	0.00127742	0.00178683	0.00265467	0.00182887	0.00169505	0.000833098
Betonicine	160.097	13.686	N.D.	N.D.	N.D.	N.D.	N.D.	N.D.	N.D.	N.D.	N.D.	0.000249113	N.D.	N.D.	N.D.	N.D.	N.D.	0.000126869	N.D.	0.000177532	N.D.	N.D.	N.D.	0.000461923	N.D.	N.D.	0.000121595	N.D.	N.D.	N.D.	N.D.	0.000188589	0.000153792	N.D.	N.D.	N.D.	N.D.	N.D.	0.000253859	0.000147496	0.000154659	3.35054e-05
N-Methylproline	130.086	13.2489	0.000676678	0.000559546	0.000743779	N.D.	N.D.	N.D.	0.000435113	N.D.	0.000287956	0.00293533	N.D.	0.000156409	N.D.	0.000223713	N.D.	0.000576073	N.D.	0.0016078	N.D.	0.000456992	N.D.	0.00183787	N.D.	N.D.	0.000369942	N.D.	0.000486896	0.000216834	N.D.	0.000582045	0.000720361	0.000168293	0.000498393	0.000282146	0.000524034	N.D.	0.000848186	0.000782029	0.00042766	0.000181498
3-Hydroxybutyric acid	103.04	9.54002	0.000933521	0.00144657	0.00104511	0.00172572	0.0015935	0.00217281	0.00326926	0.00190204	0.00140683	0.00306858	0.00157061	0.00197684	0.00220932	0.00114882	0.0336238	0.0398961	0.00417833	0.00219008	0.000817746	0.00234425	0.00124685	0.00207783	0.000979724	0.0023962	0.0119094	0.00106946	0.011777	0.00142063	0.00192431	0.000588931	0.00156713	0.000868034	0.00158222	0.00362204	0.00153075	0.00337975	0.00822936	0.0203557	0.00343664	0.00402961
Acetoacetic acid	101.024	10.9052	N.D.	N.D.	N.D.	N.D.	N.D.	N.D.	N.D.	N.D.	N.D.	N.D.	N.D.	N.D.	N.D.	N.D.	N.D.	0.000727646	N.D.	N.D.	N.D.	N.D.	0.000137748	N.D.	N.D.	N.D.	N.D.	N.D.	N.D.	N.D.	N.D.	N.D.	N.D.	N.D.	N.D.	N.D.	N.D.	0.000214802	0.000611928	0.000428213	0.000214802	N.A.
Trigonelline	138.054	11.0763	0.000380378	0.000312009	0.000173254	0.000128943	N.D.	0.000269217	0.00165343	0.00134703	0.000456475	0.000248748	N.D.	0.00029642	0.00208748	N.D.	N.D.	0.000342109	0.000198449	9.75573e-05	0.000770992	N.D.	N.D.	N.D.	0.000106949	N.D.	N.D.	0.000276489	N.D.	N.D.	9.63739e-05	N.D.	0.000127827	0.000238948	N.D.	0.000387585	N.D.	7.09329e-05	0.000570175	0.000661419	0.000199693	0.000122606
N5-Ethylglutamine	175.107	12.1899	N.D.	N.D.	N.D.	0.00102342	N.D.	0.00353396	N.D.	N.D.	N.D.	N.D.	N.D.	0.00391347	N.D.	N.D.	0.000246999	N.D.	N.D.	0.000446759	N.D.	N.D.	N.D.	N.D.	0.000150043	N.D.	N.D.	N.D.	N.D.	0.000706346	0.000272256	N.D.	0.000455219	N.D.	N.D.	0.000396356	N.D.	N.D.	0.00155244	0.00171313	0.000457544	0.000182559
Ibuprofen	205.122	7.76292	N.D.	N.D.	N.D.	N.D.	N.D.	N.D.	N.D.	N.D.	N.D.	N.D.	N.D.	N.D.	N.D.	N.D.	N.D.	N.D.	N.D.	N.D.	5.64282e-05	N.D.	N.D.	N.D.	N.D.	N.D.	N.D.	N.D.	N.D.	N.D.	N.D.	N.D.	N.D.	N.D.	N.D.	N.D.	N.D.	N.D.	0.000388545	0.000469684	N.D.	N.A.
Cyclohexanecarboxylic acid	127.075	8.70729	8.77255e-05	N.D.	N.D.	N.D.	N.D.	N.D.	N.D.	N.D.	N.D.	N.D.	7.81134e-05	8.8907e-05	N.D.	N.D.	N.D.	N.D.	N.D.	N.D.	N.D.	N.D.	N.D.	N.D.	N.D.	N.D.	N.D.	N.D.	N.D.	N.D.	N.D.	N.D.	N.D.	N.D.	N.D.	N.D.	N.D.	N.D.	8.49153e-05	5.92017e-06	N.D.	N.A.
2-Oxooctanoic acid	157.086	8.77591	N.D.	N.D.	N.D.	N.D.	N.D.	N.D.	N.D.	N.D.	N.D.	0.000149708	N.D.	N.D.	N.D.	N.D.	N.D.	N.D.	N.D.	N.D.	N.D.	N.D.	N.D.	N.D.	N.D.	N.D.	N.D.	N.D.	N.D.	N.D.	N.D.	N.D.	N.D.	N.D.	N.D.	N.D.	N.D.	N.D.	0.000119775	4.23317e-05	N.D.	N.A.
Glycerophosphocholine	258.11	23.5964	0.00033842	N.D.	0.000390466	N.D.	N.D.	N.D.	N.D.	N.D.	0.000366897	N.D.	N.D.	0.000189205	N.D.	N.D.	0.000356005	N.D.	N.D.	N.D.	N.D.	0.000312351	N.D.	N.D.	N.D.	N.D.	N.D.	N.D.	N.D.	N.D.	N.D.	N.D.	N.D.	N.D.	N.D.	N.D.	N.D.	N.D.	0.000338087	7.34563e-05	N.D.	N.A.
2-Oxoglutaric acid	145.012	21.251	N.D.	N.D.	0.000776431	N.D.	N.D.	N.D.	0.000864888	0.000738901	N.D.	0.000463761	N.D.	0.000901738	N.D.	N.D.	N.D.	N.D.	0.000751849	0.0010382	0.000726259	N.D.	0.000654056	0.00071917	0.000762106	N.D.	N.D.	N.D.	N.D.	N.D.	N.D.	N.D.	N.D.	N.D.	N.D.	N.D.	N.D.	N.D.	0.0007614	0.000138649	N.D.	N.A.
6-Hydroxyhexanoic acid	131.07	8.61987	N.D.	N.D.	N.D.	N.D.	N.D.	N.D.	N.D.	N.D.	0.000124041	0.000120723	N.D.	N.D.	N.D.	N.D.	0.000141493	0.00014338	N.D.	N.D.	N.D.	N.D.	N.D.	N.D.	N.D.	N.D.	N.D.	N.D.	N.D.	N.D.	N.D.	N.D.	N.D.	N.D.	N.D.	N.D.	N.D.	N.D.	0.000129883	1.15879e-05	N.D.	N.A.
Erythrose 4-phosphate	199	10.9187	N.D.	N.D.	N.D.	N.D.	N.D.	N.D.	N.D.	N.D.	N.D.	N.D.	N.D.	N.D.	N.D.	N.D.	N.D.	9.94359e-05	N.D.	N.D.	N.D.	N.D.	N.D.	N.D.	N.D.	N.D.	N.D.	N.D.	N.D.	N.D.	N.D.	N.D.	N.D.	N.D.	N.D.	N.D.	N.D.	N.D.	0.00011549	2.27035e-05	N.D.	N.A.
3-Hydroxypropionic acid	89.0244	10.5885	N.D.	N.D.	N.D.	N.D.	N.D.	N.D.	N.D.	N.D.	N.D.	N.D.	N.D.	N.D.	N.D.	N.D.	N.D.	N.D.	N.D.	N.D.	N.D.	N.D.	N.D.	N.D.	N.D.	N.D.	N.D.	N.D.	N.D.	N.D.	N.D.	N.D.	N.D.	N.D.	N.D.	N.D.	N.D.	N.D.	N.D.	N.A.	N.D.	N.A.
Tartaric acid	149.008	22.0758	N.D.	N.D.	N.D.	N.D.	N.D.	N.D.	N.D.	N.D.	N.D.	N.D.	N.D.	N.D.	N.D.	N.D.	N.D.	N.D.	N.D.	N.D.	N.D.	N.D.	N.D.	N.D.	N.D.	N.D.	N.D.	N.D.	N.D.	N.D.	N.D.	N.D.	N.D.	N.D.	N.D.	N.D.	N.D.	N.D.	N.D.	N.A.	N.D.	N.A.
Ribulose 5-phosphate	229.011	10.986	N.D.	N.D.	N.D.	N.D.	N.D.	N.D.	N.D.	N.D.	N.D.	N.D.	N.D.	N.D.	N.D.	N.D.	N.D.	N.D.	N.D.	N.D.	N.D.	N.D.	N.D.	N.D.	N.D.	N.D.	N.D.	N.D.	N.D.	N.D.	N.D.	N.D.	N.D.	N.D.	N.D.	N.D.	N.D.	N.D.	N.D.	N.A.	N.D.	N.A.
Inosine	269.086	21.0957	N.D.	N.D.	N.D.	N.D.	N.D.	N.D.	N.D.	N.D.	N.D.	N.D.	N.D.	N.D.	N.D.	N.D.	N.D.	N.D.	N.D.	N.D.	N.D.	N.D.	N.D.	N.D.	N.D.	N.D.	N.D.	N.D.	N.D.	N.D.	N.D.	N.D.	N.D.	N.D.	N.D.	N.D.	N.D.	N.D.	N.D.	N.A.	N.D.	N.A.
Guanosine	284.098	13.2896	N.D.	N.D.	N.D.	N.D.	N.D.	N.D.	N.D.	N.D.	N.D.	N.D.	N.D.	N.D.	N.D.	N.D.	N.D.	N.D.	N.D.	N.D.	N.D.	N.D.	N.D.	N.D.	N.D.	N.D.	N.D.	N.D.	N.D.	N.D.	N.D.	N.D.	N.D.	N.D.	N.D.	N.D.	N.D.	N.D.	N.D.	N.A.	N.D.	N.A.

## Sheet: absolute concentration (1st)
Metabolite	Concentration (μM)
	Controls														FESZ																		Controls		FESZ
	1	2	3	4	5	6	7	8	9	10	11	12	13	14	1	2	3	4	5	6	7	8	9	10	11	12	13	14	15	16	17	18	Mean	S.D.	Mean	S.D.
Glyoxylic acid	6.99842	3.33885	3.20948	3.15015	5.28214	3.37095	4.43464	4.03627	6.0745	1.94651	4.28537	3.78308	2.34804	N.D.	2.90123	3.05268	2.31517	6.30569	3.1112	2.49863	2.70707	4.35252	2.273	2.97574	3.59725	2.32365	3.31234	3.6279	3.08381	4.79331	3.44514	2.38108	4.01988	1.42529	3.28097	1.02344
Glycolic acid	14.271	21.6713	18.3441	24.0691	16.4728	11.8718	7.99186	14.364	13.2935	13.9656	20.0761	12.5283	10.1274	11.253	8.61082	12.418	16.2976	15.0398	N.D.	11.9257	26.8356	13.5821	N.D.	14.1816	13.7947	12.2758	13.7862	15.8036	16.3343	12.6543	16.9702	12.1857	15.0214	4.58742	14.5435	3.89982
Pyruvic acid	130.754	150.659	189.952	157.178	113.362	112.407	96.1632	123.952	77.0338	180.86	82.1547	162.664	72.7821	106.228	92.9801	177.025	459.392	152.859	123.321	129.661	675.462	105.395	101.116	145.374	144.891	82.3693	184.175	128.661	122.731	70.9195	159.545	134.587	125.439	38.0527	177.248	149.811
Lactic acid	2077.79	2620.24	2682.46	2091.23	1883.56	1511.32	1594.14	1845.32	1153.49	2969.1	1310.44	2467.46	1472.71	1817.69	1138.58	2642.12	6955.8	2299.1	2078.14	2007.86	21077.5	2269.5	1657.9	1762.4	1891.5	1271.38	2319.92	1668.75	2075.19	1423.54	3103.4	2663.68	1964.07	551.138	3350.35	4601.38
3-Hydroxybutyric acid	40.6228	50.8412	22.2642	30.6954	626.823	36.8985	361.803	21.4025	144.292	173.156	190.666	36.8287	72.66	125.018	28.3594	31.153	30.5394	64.015	25.1564	22.2172	26.257	29.0854	603.087	140.457	27.7767	39.2354	26.8906	38.2462	746.506	346.277	243.49	41.445	138.141	169.516	139.455	214.96
2-Hydroxybutyric acid	32.6998	51.2025	36.4245	15.1111	78.4933	18.1648	52.5656	30.2578	30.9015	30.6939	43.1701	33.05	36.0897	34.59	18.4584	29.3729	44.3418	38.863	45.3316	24.2194	64.5699	42.195	63.1931	46.3707	25.2334	19.3718	53.556	29.2075	83.9392	43.6959	83.3073	27.461	37.3868	15.6869	43.4827	19.9472
Fumaric acid	1.56251	N.D.	N.D.	N.D.	1.54221	1.24768	1.94401	2.01802	N.D.	2.2065	N.D.	N.D.	1.52084	2.05551	N.D.	1.33571	1.91073	N.D.	1.21271	N.D.	2.40564	N.D.	1.45531	1.60512	1.26755	N.D.	1.10532	N.D.	2.56915	2.043	N.D.	2.03124	1.76216	0.336619	1.72195	0.499951
2-Oxoisovaleric acid	13.4617	13.8506	11.1395	11.24	18.9485	13.1285	15.4987	9.23913	12.1936	13.8004	12.3132	13.1494	13.5213	11.9767	9.47961	13.2721	13.4366	14.37	12.615	10.3028	11.1948	14.5012	12.9671	12.2825	15.2079	8.98174	16.5997	10.7424	17.0376	12.9206	14.8088	13.7368	13.1044	2.25722	13.0254	2.26447
Succinic acid	5.87672	6.15581	8.7126	6.23167	6.84055	6.08005	4.6361	6.63852	3.96201	6.19369	6.23034	5.7751	7.39885	7.98224	5.58224	6.3658	9.84607	6.83347	6.98788	5.76753	39.1784	6.25631	6.3932	5.35628	6.56692	5.83594	4.6382	5.64889	6.1314	6.63699	7.02002	5.9352	6.33673	1.20975	8.1656	7.81267
Malic acid	4.92131	4.16534	5.20188	4.02156	6.84644	3.14034	4.9295	5.7545	1.82955	5.30628	3.42017	3.40161	3.77823	4.78633	2.6845	4.01411	11.0382	4.87521	3.7387	3.00025	13.8061	3.33107	5.315	4.25347	3.72902	2.78276	2.92456	2.9241	6.94984	4.55473	4.22799	5.07855	4.39307	1.26249	4.95712	2.96158
2-Oxoglutaric acid	5.87878	7.63631	9.94083	8.96613	9.73202	7.05697	9.65581	10.8008	3.59378	10.2881	8.03017	6.78039	9.12577	12.0538	6.58045	10.0775	29.1345	8.73659	9.83889	6.33109	13.8523	8.98957	9.32102	8.46888	9.11398	6.23243	10.1736	7.66105	10.9835	9.55286	12.2097	10.2006	8.53855	2.21162	10.4144	5.05881
Phosphoenolpyruvic acid	N.D.	N.D.	N.D.	N.D.	N.D.	N.D.	N.D.	N.D.	N.D.	N.D.	N.D.	N.D.	N.D.	N.D.	N.D.	N.D.	N.D.	N.D.	N.D.	N.D.	N.D.	N.D.	N.D.	N.D.	N.D.	N.D.	N.D.	N.D.	N.D.	N.D.	N.D.	N.D.	N.D.	N.A.	N.D.	N.A.
Glyceraldehyde 3-phosphate	N.D.	N.D.	N.D.	N.D.	N.D.	N.D.	N.D.	N.D.	N.D.	N.D.	N.D.	N.D.	N.D.	N.D.	N.D.	N.D.	N.D.	N.D.	N.D.	N.D.	N.D.	N.D.	N.D.	N.D.	N.D.	N.D.	N.D.	N.D.	N.D.	N.D.	N.D.	N.D.	N.D.	N.A.	N.D.	N.A.
Dihydroxyacetone phosphate	N.D.	1.24901	1.53211	N.D.	N.D.	N.D.	N.D.	0.462787	N.D.	N.D.	N.D.	N.D.	0.810439	0.626531	N.D.	0.670883	N.D.	0.701367	0.428681	1.37425	N.D.	2.25791	1.66818	0.480499	N.D.	N.D.	N.D.	1.05019	N.D.	N.D.	N.D.	N.D.	0.936175	0.444069	1.07899	0.645341
Glycerol 3-phosphate	N.D.	N.D.	N.D.	N.D.	N.D.	2.47628	1.24123	1.90921	N.D.	1.754	1.7174	1.38953	N.D.	N.D.	1.31534	N.D.	N.D.	0.993828	1.14598	0.805112	1.40866	N.D.	N.D.	1.07163	1.64791	1.14021	1.53507	N.D.	1.01446	0.842253	1.56251	2.1517	1.74794	0.434205	1.27959	0.37731
cis-Aconitic acid	5.65714	5.58688	6.11279	7.55344	6.62548	3.94321	5.72543	8.16432	0.752357	6.54025	6.37894	4.8494	4.66665	4.06674	3.78712	4.98986	6.74053	6.41783	4.10813	4.94458	8.03861	4.85159	6.1895	4.72863	3.52305	5.89274	4.93429	6.59791	7.37942	4.74633	5.94289	6.59707	5.47307	1.81914	5.57834	1.25403
3-Phosphoglyceric acid	N.D.	N.D.	N.D.	N.D.	N.D.	N.D.	N.D.	N.D.	N.D.	N.D.	N.D.	N.D.	N.D.	N.D.	N.D.	N.D.	N.D.	N.D.	N.D.	N.D.	N.D.	N.D.	N.D.	N.D.	N.D.	N.D.	N.D.	N.D.	N.D.	N.D.	N.D.	N.D.	N.D.	N.A.	N.D.	N.A.
2-Phosphoglyceric acid	N.D.	N.D.	N.D.	N.D.	N.D.	N.D.	N.D.	N.D.	N.D.	N.D.	N.D.	N.D.	N.D.	N.D.	N.D.	N.D.	N.D.	N.D.	N.D.	N.D.	N.D.	N.D.	N.D.	N.D.	N.D.	N.D.	N.D.	N.D.	N.D.	N.D.	N.D.	N.D.	N.D.	N.A.	N.D.	N.A.
Isocitric acid	4.07725	3.83233	4.57275	5.41637	4.54088	3.46547	4.10667	5.98113	1.07776	4.00516	4.56037	2.5282	3.00924	3.38606	2.2613	4.33147	6.2413	4.52937	3.12654	3.5244	6.20375	2.95091	5.21471	3.65383	2.68627	5.25334	3.2953	4.68218	4.69286	3.59811	3.83698	3.9488	3.89712	1.21253	4.11286	1.12925
Citric acid	109.134	112.413	93.6687	155.468	163.238	108.83	155.283	132.319	60.822	118.43	134.698	91.5802	97.7068	138.493	89.5564	82.0315	103.557	135.094	114.571	101.201	110.764	112.227	150.059	131.425	92.3465	127.311	95.0561	134.441	184.854	159.778	113.313	111.953	119.434	28.9304	119.419	26.5352
Gluconic acid	3.58045	3.07205	2.91071	4.21113	2.99489	3.96988	2.67061	3.01653	2.94765	2.78193	2.6833	2.72813	3.53004	3.69281	3.20123	4.06728	4.42638	3.63541	4.37804	4.23665	4.33506	4.57286	3.34136	3.48163	3.47258	3.56916	3.32695	4.95184	2.22716	2.97278	2.99217	3.6056	3.19929	0.503508	3.71078	0.685384
Erythrose 4-phosphate	N.D.	N.D.	N.D.	N.D.	N.D.	N.D.	N.D.	N.D.	N.D.	N.D.	N.D.	N.D.	N.D.	N.D.	N.D.	N.D.	N.D.	N.D.	N.D.	N.D.	N.D.	N.D.	N.D.	N.D.	N.D.	N.D.	N.D.	N.D.	N.D.	N.D.	N.D.	N.D.	N.D.	N.A.	N.D.	N.A.
Ribose 5-phosphate	N.D.	N.D.	N.D.	N.D.	N.D.	N.D.	N.D.	N.D.	N.D.	N.D.	N.D.	N.D.	N.D.	N.D.	N.D.	N.D.	N.D.	N.D.	N.D.	N.D.	N.D.	N.D.	N.D.	N.D.	N.D.	N.D.	N.D.	N.D.	N.D.	N.D.	N.D.	N.D.	N.D.	N.A.	N.D.	N.A.
Ribulose 5-phosphate	N.D.	N.D.	N.D.	N.D.	N.D.	N.D.	N.D.	N.D.	N.D.	N.D.	N.D.	N.D.	N.D.	N.D.	N.D.	N.D.	N.D.	N.D.	N.D.	N.D.	N.D.	N.D.	N.D.	N.D.	N.D.	N.D.	N.D.	N.D.	N.D.	N.D.	N.D.	N.D.	N.D.	N.A.	N.D.	N.A.
Fructose 6-phosphate	N.D.	N.D.	N.D.	N.D.	N.D.	N.D.	N.D.	N.D.	N.D.	N.D.	N.D.	N.D.	N.D.	N.D.	N.D.	N.D.	N.D.	N.D.	N.D.	N.D.	N.D.	N.D.	N.D.	N.D.	N.D.	N.D.	N.D.	N.D.	N.D.	N.D.	N.D.	N.D.	N.D.	N.A.	N.D.	N.A.
Glucose 1-phosphate	N.D.	N.D.	N.D.	N.D.	N.D.	N.D.	N.D.	N.D.	N.D.	N.D.	N.D.	N.D.	N.D.	N.D.	N.D.	N.D.	N.D.	N.D.	N.D.	N.D.	N.D.	N.D.	N.D.	N.D.	N.D.	N.D.	N.D.	N.D.	N.D.	N.D.	N.D.	N.D.	N.D.	N.A.	N.D.	N.A.
Glucose 6-phosphate	N.D.	N.D.	N.D.	N.D.	N.D.	N.D.	N.D.	N.D.	N.D.	N.D.	N.D.	N.D.	N.D.	N.D.	N.D.	N.D.	N.D.	N.D.	N.D.	N.D.	N.D.	N.D.	N.D.	N.D.	N.D.	N.D.	N.D.	N.D.	N.D.	N.D.	N.D.	N.D.	N.D.	N.A.	N.D.	N.A.
6-Phosphogluconic acid	N.D.	N.D.	N.D.	N.D.	N.D.	N.D.	N.D.	N.D.	N.D.	N.D.	N.D.	N.D.	N.D.	N.D.	N.D.	N.D.	N.D.	N.D.	N.D.	N.D.	N.D.	N.D.	N.D.	N.D.	N.D.	N.D.	N.D.	N.D.	N.D.	N.D.	N.D.	N.D.	N.D.	N.A.	N.D.	N.A.
Sedoheptulose 7-phosphate	N.D.	N.D.	N.D.	N.D.	N.D.	N.D.	N.D.	N.D.	N.D.	N.D.	N.D.	N.D.	N.D.	N.D.	N.D.	N.D.	N.D.	N.D.	N.D.	N.D.	N.D.	N.D.	N.D.	N.D.	N.D.	N.D.	N.D.	N.D.	N.D.	N.D.	N.D.	N.D.	N.D.	N.A.	N.D.	N.A.
dTMP	N.D.	N.D.	N.D.	N.D.	N.D.	N.D.	N.D.	N.D.	N.D.	N.D.	N.D.	N.D.	N.D.	N.D.	N.D.	N.D.	N.D.	N.D.	N.D.	N.D.	N.D.	N.D.	N.D.	N.D.	N.D.	N.D.	N.D.	N.D.	N.D.	N.D.	N.D.	N.D.	N.D.	N.A.	N.D.	N.A.
CMP	N.D.	N.D.	N.D.	N.D.	N.D.	N.D.	N.D.	N.D.	N.D.	N.D.	N.D.	N.D.	N.D.	N.D.	N.D.	N.D.	N.D.	N.D.	N.D.	N.D.	N.D.	N.D.	N.D.	N.D.	N.D.	N.D.	N.D.	N.D.	N.D.	N.D.	N.D.	N.D.	N.D.	N.A.	N.D.	N.A.
UMP	N.D.	N.D.	N.D.	N.D.	N.D.	N.D.	N.D.	N.D.	N.D.	N.D.	N.D.	N.D.	N.D.	N.D.	N.D.	N.D.	N.D.	N.D.	N.D.	N.D.	N.D.	N.D.	N.D.	N.D.	N.D.	N.D.	N.D.	N.D.	N.D.	N.D.	N.D.	N.D.	N.D.	N.A.	N.D.	N.A.
cAMP	N.D.	N.D.	N.D.	N.D.	N.D.	N.D.	N.D.	N.D.	N.D.	N.D.	N.D.	N.D.	N.D.	N.D.	N.D.	N.D.	N.D.	N.D.	N.D.	N.D.	N.D.	N.D.	N.D.	N.D.	N.D.	N.D.	N.D.	N.D.	N.D.	N.D.	N.D.	N.D.	N.D.	N.A.	N.D.	N.A.
Fructose 1,6-diphosphate	N.D.	N.D.	N.D.	N.D.	N.D.	N.D.	N.D.	N.D.	N.D.	N.D.	N.D.	N.D.	N.D.	N.D.	N.D.	N.D.	N.D.	N.D.	N.D.	N.D.	N.D.	N.D.	N.D.	N.D.	N.D.	N.D.	N.D.	N.D.	N.D.	N.D.	N.D.	N.D.	N.D.	N.A.	N.D.	N.A.
cGMP	N.D.	N.D.	N.D.	N.D.	N.D.	N.D.	N.D.	N.D.	N.D.	N.D.	N.D.	N.D.	N.D.	N.D.	N.D.	N.D.	N.D.	N.D.	N.D.	N.D.	N.D.	N.D.	N.D.	N.D.	N.D.	N.D.	N.D.	N.D.	N.D.	N.D.	N.D.	N.D.	N.D.	N.A.	N.D.	N.A.
AMP	N.D.	N.D.	N.D.	N.D.	N.D.	N.D.	N.D.	N.D.	N.D.	N.D.	N.D.	N.D.	N.D.	N.D.	N.D.	N.D.	N.D.	N.D.	N.D.	N.D.	N.D.	N.D.	N.D.	N.D.	N.D.	N.D.	N.D.	N.D.	N.D.	N.D.	N.D.	N.D.	N.D.	N.A.	N.D.	N.A.
IMP	N.D.	N.D.	N.D.	N.D.	N.D.	N.D.	N.D.	N.D.	N.D.	N.D.	N.D.	N.D.	N.D.	N.D.	N.D.	N.D.	N.D.	N.D.	N.D.	N.D.	N.D.	N.D.	N.D.	N.D.	N.D.	N.D.	N.D.	N.D.	N.D.	N.D.	N.D.	N.D.	N.D.	N.A.	N.D.	N.A.
GMP	N.D.	N.D.	N.D.	N.D.	N.D.	N.D.	N.D.	N.D.	N.D.	N.D.	N.D.	N.D.	N.D.	N.D.	N.D.	N.D.	N.D.	N.D.	N.D.	N.D.	N.D.	N.D.	N.D.	N.D.	N.D.	N.D.	N.D.	N.D.	N.D.	N.D.	N.D.	N.D.	N.D.	N.A.	N.D.	N.A.
CoA_divalent	N.D.	N.D.	N.D.	N.D.	N.D.	N.D.	N.D.	N.D.	N.D.	N.D.	N.D.	N.D.	N.D.	N.D.	N.D.	N.D.	N.D.	N.D.	N.D.	N.D.	N.D.	N.D.	N.D.	N.D.	N.D.	N.D.	N.D.	N.D.	N.D.	N.D.	N.D.	N.D.	N.D.	N.A.	N.D.	N.A.
PRPP	N.D.	N.D.	N.D.	N.D.	N.D.	N.D.	N.D.	N.D.	N.D.	N.D.	N.D.	N.D.	N.D.	N.D.	N.D.	N.D.	N.D.	N.D.	N.D.	N.D.	N.D.	N.D.	N.D.	N.D.	N.D.	N.D.	N.D.	N.D.	N.D.	N.D.	N.D.	N.D.	N.D.	N.A.	N.D.	N.A.
dTDP	N.D.	N.D.	N.D.	N.D.	N.D.	N.D.	N.D.	N.D.	N.D.	N.D.	N.D.	N.D.	N.D.	N.D.	N.D.	N.D.	N.D.	N.D.	N.D.	N.D.	N.D.	N.D.	N.D.	N.D.	N.D.	N.D.	N.D.	N.D.	N.D.	N.D.	N.D.	N.D.	N.D.	N.A.	N.D.	N.A.
CDP	N.D.	N.D.	N.D.	N.D.	N.D.	N.D.	N.D.	N.D.	N.D.	N.D.	N.D.	N.D.	N.D.	N.D.	N.D.	N.D.	N.D.	N.D.	N.D.	N.D.	N.D.	N.D.	N.D.	N.D.	N.D.	N.D.	N.D.	N.D.	N.D.	N.D.	N.D.	N.D.	N.D.	N.A.	N.D.	N.A.
UDP	N.D.	N.D.	N.D.	N.D.	N.D.	N.D.	N.D.	N.D.	N.D.	N.D.	N.D.	N.D.	N.D.	N.D.	N.D.	N.D.	N.D.	N.D.	N.D.	N.D.	N.D.	N.D.	N.D.	N.D.	N.D.	N.D.	N.D.	N.D.	N.D.	N.D.	N.D.	N.D.	N.D.	N.A.	N.D.	N.A.
Acetyl CoA_divalent	N.D.	N.D.	N.D.	N.D.	N.D.	N.D.	N.D.	N.D.	N.D.	N.D.	N.D.	N.D.	N.D.	N.D.	N.D.	N.D.	N.D.	N.D.	N.D.	N.D.	N.D.	N.D.	N.D.	N.D.	N.D.	N.D.	N.D.	N.D.	N.D.	N.D.	N.D.	N.D.	N.D.	N.A.	N.D.	N.A.
Malonyl CoA_divalent	N.D.	N.D.	N.D.	N.D.	N.D.	N.D.	N.D.	N.D.	N.D.	N.D.	N.D.	N.D.	N.D.	N.D.	N.D.	N.D.	N.D.	N.D.	N.D.	N.D.	N.D.	N.D.	N.D.	N.D.	N.D.	N.D.	N.D.	N.D.	N.D.	N.D.	N.D.	N.D.	N.D.	N.A.	N.D.	N.A.
ADP	0.565269	2.69231	4.15483	1.28555	0.921317	0.72562	0.856414	1.42204	2.06571	1.85566	0.916829	0.561195	2.34531	2.96759	1.41559	2.45367	5.10237	1.06236	1.2074	5.20005	4.12142	5.82112	5.97339	0.80992	0.899467	0.721636	0.776727	5.91397	0.749739	0.837424	1.11925	0.775301	1.66683	1.07026	2.49782	2.15045
GDP	N.D.	N.D.	N.D.	N.D.	N.D.	N.D.	N.D.	N.D.	N.D.	N.D.	N.D.	N.D.	N.D.	N.D.	N.D.	N.D.	N.D.	N.D.	N.D.	N.D.	N.D.	N.D.	N.D.	N.D.	N.D.	N.D.	N.D.	N.D.	N.D.	N.D.	N.D.	N.D.	N.D.	N.A.	N.D.	N.A.
dCTP	N.D.	N.D.	N.D.	N.D.	N.D.	N.D.	N.D.	N.D.	N.D.	N.D.	N.D.	N.D.	N.D.	N.D.	N.D.	N.D.	N.D.	N.D.	N.D.	N.D.	N.D.	N.D.	N.D.	N.D.	N.D.	N.D.	N.D.	N.D.	N.D.	N.D.	N.D.	N.D.	N.D.	N.A.	N.D.	N.A.
dTTP	N.D.	N.D.	N.D.	N.D.	N.D.	N.D.	N.D.	N.D.	N.D.	N.D.	N.D.	N.D.	N.D.	N.D.	N.D.	N.D.	N.D.	N.D.	N.D.	N.D.	N.D.	N.D.	N.D.	N.D.	N.D.	N.D.	N.D.	N.D.	N.D.	N.D.	N.D.	N.D.	N.D.	N.A.	N.D.	N.A.
CTP	N.D.	N.D.	N.D.	N.D.	N.D.	N.D.	N.D.	N.D.	N.D.	N.D.	N.D.	N.D.	N.D.	N.D.	N.D.	N.D.	N.D.	N.D.	N.D.	N.D.	N.D.	N.D.	N.D.	N.D.	N.D.	N.D.	N.D.	N.D.	N.D.	N.D.	N.D.	N.D.	N.D.	N.A.	N.D.	N.A.
UTP	N.D.	N.D.	N.D.	N.D.	N.D.	N.D.	N.D.	N.D.	N.D.	N.D.	N.D.	N.D.	N.D.	N.D.	N.D.	N.D.	N.D.	N.D.	N.D.	N.D.	N.D.	N.D.	N.D.	N.D.	N.D.	N.D.	N.D.	N.D.	N.D.	N.D.	N.D.	N.D.	N.D.	N.A.	N.D.	N.A.
dATP	N.D.	N.D.	N.D.	N.D.	N.D.	N.D.	N.D.	N.D.	N.D.	N.D.	N.D.	N.D.	N.D.	N.D.	N.D.	N.D.	N.D.	N.D.	N.D.	N.D.	N.D.	N.D.	N.D.	N.D.	N.D.	N.D.	N.D.	N.D.	N.D.	N.D.	N.D.	N.D.	N.D.	N.A.	N.D.	N.A.
ATP	N.D.	1.3441	1.55353	N.D.	N.D.	N.D.	N.D.	N.D.	1.36484	N.D.	N.D.	N.D.	1.15817	0.932512	N.D.	1.03718	1.35303	N.D.	N.D.	1.85707	N.D.	1.9518	2.69147	N.D.	N.D.	N.D.	N.D.	2.97977	N.D.	N.D.	N.D.	N.D.	1.27063	0.235202	1.97839	0.748816
GTP	N.D.	N.D.	N.D.	N.D.	N.D.	N.D.	N.D.	N.D.	N.D.	N.D.	N.D.	N.D.	N.D.	N.D.	N.D.	N.D.	N.D.	N.D.	N.D.	N.D.	N.D.	N.D.	N.D.	N.D.	N.D.	N.D.	N.D.	N.D.	N.D.	N.D.	N.D.	N.D.	N.D.	N.A.	N.D.	N.A.
NAD+	N.D.	N.D.	N.D.	N.D.	N.D.	N.D.	N.D.	N.D.	N.D.	N.D.	N.D.	N.D.	N.D.	N.D.	N.D.	N.D.	N.D.	N.D.	N.D.	N.D.	N.D.	N.D.	N.D.	N.D.	N.D.	N.D.	N.D.	N.D.	N.D.	N.D.	N.D.	N.D.	N.D.	N.A.	N.D.	N.A.
NADP+	N.D.	N.D.	N.D.	N.D.	N.D.	N.D.	N.D.	N.D.	N.D.	N.D.	N.D.	N.D.	N.D.	N.D.	N.D.	N.D.	N.D.	N.D.	N.D.	N.D.	N.D.	N.D.	N.D.	N.D.	N.D.	N.D.	N.D.	N.D.	N.D.	N.D.	N.D.	N.D.	N.D.	N.A.	N.D.	N.A.
Gly	176.394	168.976	186.732	240.048	177.223	192.702	157.29	226.002	157.778	147.568	196.986	174.038	177.134	176.947	194.582	186.215	159.831	170.429	181.491	224.064	273.289	227.352	165.01	217.307	172.292	145.695	203.951	159.559	199.523	192.892	150.528	197.819	182.559	25.3926	190.102	31.9738
Putrescine	N.D.	N.D.	N.D.	N.D.	N.D.	N.D.	N.D.	N.D.	N.D.	N.D.	N.D.	N.D.	N.D.	N.D.	N.D.	N.D.	N.D.	N.D.	N.D.	N.D.	N.D.	N.D.	N.D.	N.D.	N.D.	N.D.	N.D.	N.D.	N.D.	N.D.	N.D.	N.D.	N.D.	N.A.	N.D.	N.A.
β-Ala	2.61738	4.65832	4.08671	3.8497	2.85464	1.18603	2.74205	9.88719	1.20725	5.13503	2.89776	2.30194	2.20585	1.74588	2.28666	3.75889	3.44909	2.64707	1.71862	3.15896	3.57784	2.37197	4.10036	1.64631	2.64282	2.44699	2.65236	2.17442	1.17311	3.1077	2.52134	2.71747	3.38398	2.21915	2.67511	0.760949
Sarcosine	1.43943	1.8498	1.55988	1.28207	1.37186	1.33601	1.27446	1.84783	1.83074	1.00387	1.41258	1.86379	0.950383	1.08135	0.911588	2.08859	2.09733	1.60227	1.9881	1.15681	1.19587	1.62896	1.98242	1.27618	1.45863	1.20336	1.76378	1.92428	0.884236	1.24386	1.611	1.09545	1.436	0.317176	1.50626	0.403459
Ala	256.97	275.515	305.841	250.802	202.521	220.443	217.652	304.435	185.467	194.89	196.392	286.497	226.589	250.76	240.189	286.988	282.166	249.895	263.419	229.043	389.535	215.263	173.631	223.067	244.68	231.861	273.55	246.218	206.402	151.605	269.535	262.343	241.055	40.9426	246.633	50.4048
GABA	0.163084	0.117386	0.203506	0.119706	0.185619	0.12801	0.177956	0.161308	0.142827	0.111951	0.169189	0.12872	0.154702	0.234841	0.100786	0.247193	0.236507	0.159992	0.104976	0.150439	0.260745	0.152376	0.159284	0.145551	0.129295	0.209545	0.0947211	0.0993524	0.195804	0.144133	0.179096	0.169804	0.157058	0.0356481	0.163311	0.0506617
N,N-Dimethylglycine	3.27397	4.23763	3.71848	3.72987	3.72202	2.8898	2.85823	3.17048	2.44095	2.79537	2.67094	2.71364	3.65181	2.79575	1.41633	4.08173	3.09806	4.28873	3.23853	2.93584	3.1459	3.20996	6.40046	2.22751	3.57783	3.30742	2.78601	2.94892	2.82144	2.63778	3.03056	2.16843	3.19064	0.536428	3.18452	1.03907
Choline	13.5804	15.5472	17.5348	13.0973	8.17319	12.754	10.5376	8.82214	9.68013	8.67921	11.6335	14.2219	10.9393	8.20135	9.4632	19.1743	15.2778	11.0007	12.4981	11.7657	17.6823	9.75079	10.5596	10.5316	7.53167	9.24238	9.76196	10.2662	7.55918	7.68002	9.45897	10.9423	11.6716	2.90747	11.1193	3.24593
Ser	85.8884	92.11	105.701	80.2315	72.3637	104.742	77.2586	74.6153	92.2541	83.7085	95.6886	91.3765	94.1385	95.2595	121.449	87.9811	105.332	103.541	86.2682	122.41	110.153	114.31	93.3245	109.574	73.4366	89.8323	85.767	105.014	118.818	130.074	88.1076	77.2267	88.9526	10.374	101.257	16.6402
Cytosine	N.D.	N.D.	N.D.	N.D.	N.D.	N.D.	N.D.	N.D.	N.D.	N.D.	N.D.	N.D.	N.D.	N.D.	N.D.	N.D.	N.D.	N.D.	N.D.	N.D.	N.D.	N.D.	N.D.	N.D.	N.D.	N.D.	N.D.	N.D.	N.D.	N.D.	N.D.	N.D.	N.D.	N.A.	N.D.	N.A.
Uracil	N.D.	N.D.	N.D.	N.D.	N.D.	N.D.	N.D.	N.D.	N.D.	N.D.	N.D.	N.D.	N.D.	N.D.	N.D.	N.D.	N.D.	N.D.	N.D.	N.D.	N.D.	N.D.	N.D.	N.D.	N.D.	N.D.	N.D.	N.D.	N.D.	N.D.	N.D.	N.D.	N.D.	N.A.	N.D.	N.A.
Creatinine	68.2768	59.6192	55.8856	64.618	56.6402	46.6409	63.5872	58.8567	41.3527	54.9965	65.0079	50.057	58.4525	41.1381	34.9112	61.8314	54.2462	49.9606	47.964	65.2552	60.2247	65.3698	64.5451	44.1605	47.0411	58.385	61.8024	38.547	40.6078	51.61	55.9892	49.9613	56.0807	8.55139	52.9118	9.49483
Pro	105.361	126.052	136.201	168.003	95.9655	139.18	97.9505	120.175	87.3054	124.278	119.056	206.069	105.5	204.446	114.085	154.256	115.767	152.786	176.176	161.95	156.102	138.019	146.57	105.257	140.925	168.554	172.58	163.428	85.5107	76.0603	101.925	139.074	131.11	37.5793	137.168	30.4085
Betaine	50.0467	51.5532	53.7553	44.9809	46.3742	37.7445	47.4813	49.708	36.191	34.0245	47.6651	53.061	53.011	39.8274	36.1042	41.6368	39.2382	33.008	26.7937	34.9846	50.3645	51.9397	32.5515	29.9195	34.5404	37.8973	29.8429	35.5678	34.6836	29.8569	35.3162	39.0416	46.1017	6.63326	36.2937	6.58765
Val	131.927	208.466	220.818	173.941	151.119	157.195	157.337	188.762	147.824	164.409	161.364	157.432	160.327	110.82	211.725	215.527	185.47	143.196	170.969	202.457	165.164	178.837	158.662	139.88	150.148	194.731	223.147	201.245	132.718	129.324	172.536	168.982	163.696	28.2231	174.707	29.1275
Homoserine	N.D.	N.D.	N.D.	N.D.	N.D.	N.D.	N.D.	N.D.	N.D.	N.D.	N.D.	N.D.	N.D.	N.D.	N.D.	N.D.	N.D.	N.D.	N.D.	N.D.	N.D.	N.D.	N.D.	N.D.	N.D.	N.D.	N.D.	N.D.	N.D.	N.D.	N.D.	N.D.	N.D.	N.A.	N.D.	N.A.
Thr	82.8242	138.993	149.783	96.9339	84.1248	114.975	81.4428	87.7595	109.415	84.399	98.0207	82.4953	107.104	97.1136	133.496	117.34	80.8621	81.9199	119.302	119.733	113.443	113.184	87.9621	96.315	96.8408	90.7623	92.8336	120.862	97.2749	132.124	82.7327	94.2314	101.099	21.4079	103.957	17.2554
Betaine aldehyde_+H2O	N.D.	N.D.	N.D.	N.D.	N.D.	N.D.	N.D.	N.D.	N.D.	N.D.	N.D.	N.D.	N.D.	N.D.	N.D.	N.D.	N.D.	N.D.	N.D.	N.D.	N.D.	N.D.	N.D.	N.D.	N.D.	N.D.	N.D.	N.D.	N.D.	N.D.	N.D.	N.D.	N.D.	N.A.	N.D.	N.A.
Cys	N.D.	N.D.	N.D.	N.D.	N.D.	N.D.	N.D.	N.D.	N.D.	N.D.	N.D.	N.D.	N.D.	N.D.	N.D.	N.D.	N.D.	N.D.	N.D.	N.D.	N.D.	N.D.	N.D.	N.D.	N.D.	N.D.	N.D.	N.D.	N.D.	N.D.	N.D.	N.D.	N.D.	N.A.	N.D.	N.A.
Hydroxyproline	6.62558	18.1007	13.1755	14.6551	6.89885	5.31978	10.2294	22.0373	5.65227	12.4609	7.30171	18.4085	5.08252	4.26577	6.69465	20.1332	13.7002	11.0148	7.61576	9.51196	14.0337	10.876	10.0335	5.42875	7.84018	5.9886	19.2052	17.8492	4.6445	9.61056	6.36524	8.78565	10.7296	5.80309	10.5184	4.71524
Creatine	16.6067	63.7116	23.2974	19.4098	15.0108	45.3655	8.02233	20.8755	40.3779	16.01	14.8385	18.493	28.2832	40.648	45.8484	43.0996	70.3491	21.9884	42.3211	67.6634	38.4556	32.2088	8.30305	26.6715	23.9982	39.613	62.1872	53.2132	37.9698	36.3071	28.3229	38.244	26.4964	15.4675	39.8202	16.0607
Ile	33.3691	73.4026	82.6922	48.3698	44.1294	47.6628	49.3984	79.0855	45.7538	53.6782	56.3497	57.6281	37.3872	29.9489	75.52	74.7744	53.8773	33.1657	49.5611	73.2493	65.1024	63.6281	58.1796	29.1745	49.5433	63.1925	84.6796	66.2676	34.9078	46.9303	52.2093	55.5096	52.7754	16.0894	57.1929	15.3418
Leu	67.0795	129.212	141.41	91.9403	97.7435	91.5221	91.5509	120.745	86.547	97.4134	93.992	106.824	93.1278	58.8736	117.947	128.576	108.064	72.2098	91.8163	125.956	115.684	103.271	100.07	66.36	89.2742	111.928	128.746	126.285	73.7341	78.048	102.244	104.158	97.7129	21.8936	102.465	20.2402
Asn	39.1729	41.9606	54.3118	41.0791	40.0053	40.2384	38.9476	41.9782	41.8206	34.4531	38.6312	44.3909	45.3747	40.9004	49.7263	54.5354	45.1288	34.2537	37.2216	44.5939	54.2563	47.809	37.6986	37.2538	34.3998	43.6173	38.4324	44.7832	42.9636	36.9842	35.6338	41.1132	41.6618	4.48819	42.2447	6.36328
Ornithine	47.8247	85.7904	102.236	72.7084	29.488	71.3051	48.1633	63.4395	34.5409	86.3786	55.7391	61.2777	53.2511	39.6628	52.337	82.0303	94.6403	56.12	54.2662	74.7841	94.6726	52.3616	43.4814	55.6861	55.5616	49.7407	70.4081	66.1646	42.6294	46.5502	58.7069	55.0061	60.8432	21.0903	61.3971	15.9188
Asp	2.13556	4.05313	3.74854	3.25339	2.1391	2.60507	2.41468	2.83886	2.54339	3.37451	1.54546	1.93477	4.67977	4.54699	3.62794	3.85931	4.10745	2.73407	1.99348	4.07181	10.278	3.76727	3.79198	3.85012	2.62392	2.78849	2.84658	4.98845	2.14806	2.49316	4.03562	2.47437	2.98666	0.982853	3.69334	1.83659
Adenine	N.D.	N.D.	N.D.	N.D.	N.D.	N.D.	N.D.	N.D.	N.D.	N.D.	N.D.	N.D.	N.D.	N.D.	N.D.	N.D.	N.D.	N.D.	N.D.	N.D.	N.D.	N.D.	N.D.	N.D.	N.D.	N.D.	N.D.	N.D.	N.D.	N.D.	N.D.	N.D.	N.D.	N.A.	N.D.	N.A.
Hypoxanthine	0.481236	1.01824	0.461855	2.46568	1.2309	2.49438	1.13349	0.875371	0.597345	2.02448	0.108427	0.590412	0.515169	0.703785	1.1515	1.79731	0.156446	2.31729	1.58724	1.48148	9.00228	0.806308	1.49414	2.04462	1.23644	0.838264	1.48262	1.30895	2.10475	0.845433	1.50342	0.185146	1.05006	0.759007	1.74131	1.90621
Anthranilic acid	N.D.	N.D.	N.D.	N.D.	N.D.	N.D.	N.D.	N.D.	N.D.	N.D.	N.D.	N.D.	N.D.	N.D.	N.D.	N.D.	N.D.	N.D.	N.D.	N.D.	N.D.	N.D.	N.D.	N.D.	N.D.	N.D.	N.D.	N.D.	N.D.	N.D.	N.D.	N.D.	N.D.	N.A.	N.D.	N.A.
Tyramine	N.D.	N.D.	N.D.	N.D.	N.D.	N.D.	N.D.	N.D.	N.D.	N.D.	N.D.	N.D.	N.D.	N.D.	N.D.	N.D.	N.D.	N.D.	N.D.	N.D.	N.D.	N.D.	N.D.	N.D.	N.D.	N.D.	N.D.	N.D.	N.D.	N.D.	N.D.	N.D.	N.D.	N.A.	N.D.	N.A.
Spermidine	N.D.	N.D.	N.D.	N.D.	N.D.	N.D.	N.D.	N.D.	N.D.	N.D.	N.D.	N.D.	N.D.	N.D.	N.D.	N.D.	N.D.	N.D.	N.D.	N.D.	N.D.	N.D.	N.D.	N.D.	N.D.	N.D.	N.D.	N.D.	N.D.	N.D.	N.D.	N.D.	N.D.	N.A.	N.D.	N.A.
Lys	132.215	259.32	247.192	134.393	161.66	192.416	158.578	217.565	168.625	144.756	147.608	172.72	187.96	160.092	223.319	237.437	231.028	176.832	199.651	206.844	195.897	203.756	143.415	166.278	136.287	210.835	251.672	204.963	150.692	168.315	217.3	173.395	177.507	39.5911	194.329	33.0744
Glu	26.6729	46.1075	52.2481	55.2928	37.9927	44.8131	28.8243	38.0757	21.5755	42.4373	24.5285	30.2132	72.1896	44.7409	39.1223	62.3263	83.0437	43.9611	32.5198	62.6603	120.398	42.236	70.0966	33.9069	62.7355	63.8771	98.7457	75.3709	30.8505	26.4794	67.3348	33.8899	40.408	13.8438	58.3086	25.6165
Gln	416.291	502.798	477.668	461.745	434.325	432.292	425.771	575.146	468.444	419.392	546.049	433.244	526.611	449.608	496.23	458.389	416.011	437.98	408.081	537.392	504.868	492.611	465.339	399.597	482.443	446.196	355.628	447.954	430.455	423.171	490.17	414.903	469.242	50.4626	450.412	45.0003
Met	11.8093	20.281	25.0536	14.4261	18.6022	18.1792	12.8712	18.4013	12.5384	11.6858	13.3377	19.3746	14.1318	12.6632	19.5218	18.9295	14.0116	8.80719	13.5151	17.7391	26.375	17.7619	11.012	11.4767	8.97862	12.6525	14.8384	14.018	13.246	16.4638	13.5274	17.2312	15.954	4.02946	15.0059	4.23836
Guanine	N.D.	N.D.	N.D.	N.D.	N.D.	N.D.	N.D.	N.D.	N.D.	N.D.	N.D.	N.D.	N.D.	N.D.	N.D.	N.D.	N.D.	N.D.	N.D.	N.D.	N.D.	N.D.	N.D.	N.D.	N.D.	N.D.	N.D.	N.D.	N.D.	N.D.	N.D.	N.D.	N.D.	N.A.	N.D.	N.A.
His	68.1232	90.092	84.1799	65.9421	86.7983	67.7737	59.0587	83.6847	86.4179	62.9847	76.4933	88.685	77.7075	68.2915	94.5937	88.9892	78.8319	65.2099	72.4597	92.4884	83.8569	93.3618	67.136	71.8191	71.3972	68.2995	78.4431	89.8054	78.0781	85.7169	78.1829	77.9551	76.1595	10.5979	79.8125	9.40975
Phe	38.067	50.9531	54.7891	49.0547	48.3298	45.1601	41.0315	47.03	44.0824	41.7583	43.133	46.2588	48.8287	38.5539	53.663	47.6728	49.8358	29.1402	53.4795	54.9161	116.859	49.0604	45.2266	39.3386	34.9736	42.5858	42.9738	52.3061	36.8249	36.0798	46.092	53.9521	45.5022	4.77057	49.1656	18.501
Arg	58.9436	87.1288	70.9809	61.1311	63.1663	76.2985	66.4732	72.6722	72.6598	29.3915	69.4768	71.5399	66.7735	74.7598	88.1034	102.784	37.5317	59.1419	67.4051	79.8561	36.4655	74.7664	41.5819	50.9707	73.3725	68.7846	74.3689	64.2828	56.8461	73.955	49.536	68.6515	67.2426	12.9692	64.9114	17.495
Citrulline	19.5514	30.4328	26.3496	29.4906	22.2249	33.9108	22.7607	24.1342	26.6394	22.3986	30.2787	26.8571	18.7179	21.8036	31.2048	21.1128	18.5335	26.0965	36.2705	27.9999	22.2306	17.9669	14.9344	25.3394	25.9646	20.5554	23.591	24.7106	15.469	26.5776	18.2873	22.1141	25.3964	4.49193	23.2755	5.46195
Tyr	37.3901	57.449	72.9142	46.1596	46.8109	48.9751	53.1855	48.8771	45.5246	41.0881	40.1151	65.634	55.0672	42.1321	69.6854	63.7445	55.2453	34.7572	38.4053	53.9895	70.5686	47.0262	40.6282	38.5018	49.3912	59.9063	63.5348	71.7984	41.5834	44.5825	60.6324	62.1631	50.0945	10.023	53.6747	12.1597
Spermine	N.D.	N.D.	N.D.	N.D.	N.D.	N.D.	N.D.	N.D.	N.D.	N.D.	N.D.	N.D.	N.D.	N.D.	N.D.	N.D.	N.D.	N.D.	N.D.	N.D.	N.D.	N.D.	N.D.	N.D.	N.D.	N.D.	N.D.	N.D.	N.D.	N.D.	N.D.	N.D.	N.D.	N.A.	N.D.	N.A.
Trp	37.0096	64.4212	68.0666	41.0868	46.8482	41.3508	46.6841	49.5272	43.2504	36.6152	42.9351	38.847	55.5849	37.7696	68.146	51.0377	54.1581	40.1449	45.934	55.4668	68.2339	47.9933	42.6048	37.9407	40.0489	41.2044	44.1546	52.1624	34.3772	38.6127	43.1924	67.158	46.4283	9.9217	48.4762	10.6155
Carnosine	N.D.	N.D.	N.D.	N.D.	N.D.	N.D.	N.D.	0.0835213	N.D.	N.D.	N.D.	N.D.	N.D.	N.D.	N.D.	N.D.	N.D.	N.D.	N.D.	N.D.	N.D.	N.D.	N.D.	N.D.	N.D.	N.D.	N.D.	N.D.	N.D.	N.D.	N.D.	N.D.	0.0835213	N.A.	N.D.	N.A.
Cytidine	N.D.	N.D.	N.D.	N.D.	N.D.	N.D.	N.D.	N.D.	N.D.	N.D.	N.D.	N.D.	N.D.	N.D.	N.D.	N.D.	N.D.	N.D.	N.D.	N.D.	N.D.	N.D.	N.D.	N.D.	N.D.	N.D.	N.D.	N.D.	N.D.	N.D.	N.D.	N.D.	N.D.	N.A.	N.D.	N.A.
Uridine	7.05723	4.33163	4.37954	6.37132	8.68358	5.92951	6.38516	5.27824	5.5086	4.24079	5.13635	4.19979	5.85135	6.50428	5.27379	4.66836	6.94031	5.95232	7.63778	5.16141	6.12804	6.61028	6.224	7.50713	6.32454	3.92057	6.18043	5.55541	6.15167	6.93717	5.10403	6.42401	5.7041	1.26838	6.03896	0.964035
Adenosine	N.D.	N.D.	N.D.	N.D.	N.D.	N.D.	N.D.	N.D.	N.D.	N.D.	N.D.	N.D.	N.D.	N.D.	N.D.	N.D.	N.D.	N.D.	N.D.	N.D.	N.D.	N.D.	N.D.	N.D.	N.D.	N.D.	N.D.	N.D.	N.D.	N.D.	N.D.	N.D.	N.D.	N.A.	N.D.	N.A.
Inosine	N.D.	N.D.	N.D.	N.D.	N.D.	N.D.	N.D.	N.D.	N.D.	N.D.	N.D.	N.D.	N.D.	N.D.	N.D.	N.D.	N.D.	N.D.	N.D.	N.D.	0.190456	N.D.	N.D.	N.D.	N.D.	N.D.	N.D.	N.D.	N.D.	N.D.	N.D.	N.D.	N.D.	N.A.	0.190456	N.A.
Guanosine	N.D.	N.D.	N.D.	N.D.	N.D.	N.D.	N.D.	N.D.	N.D.	N.D.	N.D.	N.D.	N.D.	N.D.	N.D.	N.D.	N.D.	N.D.	N.D.	N.D.	N.D.	N.D.	N.D.	N.D.	N.D.	N.D.	N.D.	N.D.	N.D.	N.D.	N.D.	N.D.	N.D.	N.A.	N.D.	N.A.
Glutathione (GSSG)_divalent	0.0438893	0.189238	0.181685	N.D.	0.0545445	N.D.	N.D.	0.145986	0.0936995	0.108318	0.148436	0.100146	N.D.	N.D.	0.0536566	0.0416695	0.292482	0.102348	N.D.	0.033361	0.128244	0.0202322	N.D.	0.0298726	0.0169342	N.D.	N.D.	0.0807455	N.D.	N.D.	0.0290481	0.0594282	0.118438	0.0516727	0.0740018	0.0768494
Glutathione (GSH)	N.D.	N.D.	N.D.	N.D.	N.D.	N.D.	N.D.	N.D.	N.D.	N.D.	N.D.	N.D.	N.D.	N.D.	N.D.	N.D.	N.D.	N.D.	N.D.	N.D.	N.D.	N.D.	N.D.	N.D.	N.D.	N.D.	N.D.	N.D.	N.D.	N.D.	N.D.	N.D.	N.D.	N.A.	N.D.	N.A.
S-Adenosylmethionine	0.039661	0.0379501	0.0519481	0.0521036	0.0525702	0.0390388	N.D.	0.0370169	N.D.	0.0457267	0.0471265	0.0461933	N.D.	N.D.	0.0365503	0.0435493	0.0620577	0.0503927	N.D.	N.D.	0.0500817	0.03064	N.D.	N.D.	0.0460378	0.0418384	0.0528813	N.D.	N.D.	0.0410608	N.D.	N.D.	0.0449335	0.00614589	0.045509	0.00889254

## Sheet: absolute concentration (2nd)
Metabolite	Concentration (μM)
	Controls																								FESZ												Controls		FESZ
	15	16	17	18	19	20	21	22	23	24	25	26	27	28	29	30	31	32	33	34	35	36	37	38	19	20	21	22	23	24	25	26	27	28	29	30	Mean	S.D.	Mean	S.D.
AMP	N.D.	N.D.	N.D.	N.D.	N.D.	N.D.	N.D.	N.D.	N.D.	N.D.	N.D.	N.D.	N.D.	N.D.	N.D.	N.D.	N.D.	N.D.	N.D.	N.D.	N.D.	N.D.	N.D.	N.D.	N.D.	N.D.	N.D.	N.D.	N.D.	N.D.	N.D.	N.D.	N.D.	N.D.	0.5958	N.D.	N.D.	N.A.	0.5958	N.A.
Creatine	28.3674	20.6413	20.7989	31.8395	66.9622	33.479	17.3335	29.2025	28.8356	77.7515	26.4356	27.957	39.5749	34.3236	10.8841	28.7685	37.2031	23.1436	59.8579	38.7944	51.0303	24.3882	57.9038	37.9196	19.5463	44.9474	41.6635	61.4465	23.8074	86.9967	71.8892	26.227	52.222	40.027	65.8192	44.7727	36.9921	15.563	48.2804	20.4474
Glu	147.866	182.486	140.19	129.737	115.268	57.5914	38.0018	40.0947	186.974	120.157	123.086	29.2337	136.557	22.4061	120.176	31.2924	52.6738	35.6043	17.3101	65.2807	11.5292	34.5337	38.4761	34.9474	130.491	114.409	195.876	139.7	96.2488	130.296	102.636	96.7556	48.4949	106.462	67.5016	59.4789	85.2418	60.2808	107.362	39.9967
Hypoxanthine	1.00077	1.2727	3.0264	1.05485	1.37239	2.01699	0.921976	0.897352	1.37063	1.39844	1.58349	N.D.	0.766833	1.27156	1.51419	2.55952	N.D.	1.96902	2.25035	0.859142	1.05902	2.459	1.24109	1.23192	N.D.	0.88937	2.75777	2.93986	0.969711	2.75986	2.95376	0.775505	2.07692	1.13685	2.0911	2.0395	1.56334	0.622779	1.94456	0.864058
Asp	8.4816	10.3732	8.33533	9.54783	8.78474	3.14251	2.41431	2.52353	10.7407	8.23989	6.79705	5.03622	5.3427	2.41556	6.1647	1.8097	2.14362	2.68715	2.067	4.00375	1.74075	3.1272	3.26704	2.94764	9.65558	10.4278	6.39879	4.56891	6.30936	8.3467	5.59097	5.12354	5.3924	4.09924	7.08784	3.6995	5.34695	3.22825	6.39172	2.13903
Glycerol 3-phosphate	N.D.	1.50807	1.94683	1.13155	1.60767	N.D.	N.D.	N.D.	N.D.	N.D.	N.D.	N.D.	N.D.	1.22859	N.D.	N.D.	1.02502	N.D.	N.D.	N.D.	N.D.	0.959999	1.30642	1.41496	N.D.	N.D.	N.D.	1.73111	N.D.	N.D.	N.D.	1.59029	1.41673	N.D.	1.40236	1.45678	1.28261	0.313863	1.51945	0.139649
Gluconic acid	3.79052	3.73472	3.42296	3.10941	3.45622	3.14862	4.31901	3.02335	3.68309	3.45342	3.18091	3.1837	3.09928	3.00764	2.54951	2.78874	4.22797	4.32579	3.2279	2.52641	4.13406	3.02869	3.65527	2.35382	3.17117	4.11662	3.36781	4.39788	3.66591	4.23323	4.50766	3.05681	3.89665	2.6024	5.029	3.13998	3.34616	0.587192	3.76543	0.718207
ADP	N.D.	N.D.	N.D.	0.57766	0.68909	0.768545	N.D.	N.D.	1.05559	0.932405	2.06223	1.46586	1.26077	N.D.	3.46133	N.D.	1.03922	0.688689	0.521881	0.462772	N.D.	N.D.	N.D.	N.D.	N.D.	N.D.	1.13438	0.508727	N.D.	1.75181	0.68817	0.507359	2.01645	N.D.	1.91996	1.60822	1.1297	0.744884	1.26688	0.637423
Sarcosine	3.21908	2.22638	2.6339	2.66737	4.45907	2.11823	2.69476	2.53276	2.42952	2.40313	N.D.	1.94128	2.14453	1.11941	2.45091	N.D.	1.92716	1.89122	N.D.	1.81522	1.76641	1.5719	2.14263	1.54387	2.1655	N.D.	1.82317	2.3765	N.D.	N.D.	3.41687	N.D.	2.82832	2.04714	N.D.	N.D.	2.22171	0.661547	2.44292	0.586381
Pro	145.066	218.486	170.734	166.146	159.947	123.326	193.893	148.191	185.077	178.833	354.72	160.497	218.908	115.459	128.004	91.5943	195.124	224.757	189.592	240.798	111.419	178.175	192.863	129.244	183.652	120.143	174.647	241.721	163.069	155.276	166.148	212.332	221.703	205.082	281.033	170.219	175.068	52.2961	191.252	43.4029
N,N-Dimethylglycine	5.44196	4.59748	7.58613	6.4989	3.83081	4.89087	3.68028	3.41061	3.81643	12.0077	3.22948	3.72191	4.30878	2.54429	4.81883	3.12648	3.34459	4.66882	3.23571	3.07417	3.32892	3.83629	2.90473	3.14896	4.80622	3.01818	4.8916	4.48567	7.37772	3.34894	10.7008	3.58913	3.89854	3.88122	3.65146	3.12716	4.36275	1.88251	4.73139	2.21639
Tyr	41.4927	56.055	66.4167	62.1742	61.6628	61.8351	47.4522	66.4046	49.7752	72.4327	50.3355	57.0471	64.8509	41.2636	45.8086	47.8287	52.6517	62.9472	59.7953	51.9819	60.8501	63.2968	48.683	55.2891	55.0082	40.3338	60.6496	71.2982	66.2219	42.1659	56.0517	52.4115	66.5513	61.62	71.717	66.2948	55.6597	9.22601	59.1937	10.3763
Ornithine	56.652	54.1646	88.8771	73.9691	62.2146	56.9635	67.16	55.4596	63.1794	55.0095	67.297	45.2889	75.3774	32.2365	58.426	39.3567	55.83	48.6443	67.0482	65.5267	40.1407	54.1747	45.8124	48.954	54.5705	40.9063	46.147	91.2066	51.5808	64.3649	56.1195	61.9878	103.476	55.2255	69.8489	44.1972	58.0347	12.9319	61.6359	18.8205
Ile	54.7345	73.5729	93.7298	94.8493	94.0118	48.5999	73.4223	53.8016	81.4269	81.139	72.4121	66.5914	77.0972	43.8031	66.3621	38.5973	77.8393	61.0495	66.2503	82.1407	73.8977	71.0273	43.3621	78.5586	75.7076	54.5777	42.3276	74.4579	48.8269	66.2419	74.5449	78.6928	93.0642	105.15	99.1519	80.7516	71.1098	16.8268	74.4579	19.3276
Hydroxyproline	9.72151	9.32692	12.9393	11.0579	15.1768	5.85479	23.386	12.8159	13.971	13.3076	6.34447	7.33619	35.323	9.56514	7.13175	4.12276	13.4496	19.3766	7.38341	16.0658	7.62652	6.30901	9.48185	18.9302	7.592	7.64541	13.3859	22.0143	10.1717	9.10493	12.2196	16.0581	11.9501	12.4279	16.5468	6.90356	12.0032	6.42276	12.1683	4.42444
Val	194.633	233.282	274.219	261.61	277.056	223.246	249.577	206.349	255.902	278.919	220.276	260.62	259.003	165.388	223.854	157.96	257.748	220.142	188.181	237.936	253.278	220.804	180.588	227.207	229.502	151.21	176.516	206.54	197.466	211.881	243.734	231.073	269.103	314.145	295.506	265.704	232.302	38.6146	232.698	47.9426
2-Oxoisovaleric acid	4.93356	5.32536	8.75112	8.41012	8.10507	14.2887	12.9281	10.8114	8.60535	7.84629	11.5762	14.7796	9.08814	10.8885	15.6268	12.3265	15.2967	19.5994	9.22766	14.8874	10.1327	19.5266	12.0239	13.3119	8.2799	6.22197	11.4154	14.6749	11.5327	7.45591	12.672	10.8221	12.8188	12.9549	12.901	14.4256	11.4	3.7965	11.3479	2.70695
Leu	98.7811	116.852	145.089	142.541	154.424	107.689	118.727	94.9979	133.298	121.881	119.455	117.517	138.196	76.9711	119.788	80.776	133.1	113.201	98.8917	130.739	120.55	125.98	75.5181	119.392	118.755	68.5985	74.4004	103.331	78.1633	105.855	120.717	121.328	141.721	172.805	162.037	146.006	118.892	23.9302	117.81	33.844
Trp	53.7062	64.1034	57.5618	61.6871	55.6421	49.0706	43.2215	44.0184	54.539	52.3119	40.5444	60.176	58.0734	53.0194	45.8923	49.05	53.0874	50.0112	53.8831	46.5401	53.4495	66.7211	50.7558	71.3081	56.0561	42.4648	44.7894	44.2862	51.6455	46.0395	41.8325	64.4256	50.4681	65.7586	60.1934	58.414	52.8731	7.69343	52.1978	8.5904
Lys	193.168	186.176	247.214	256.319	271.785	264.101	212.592	177.853	220.805	202.081	132.918	194.16	214.709	163.97	188.935	191.854	201.58	193.999	242.534	237.719	193.968	186.019	178.276	192.154	206.487	149.493	166.633	183.783	177.742	201.488	230.744	186.652	248.579	233.639	250.844	236.856	209.254	32.9199	206.078	33.8203
ATP	N.D.	N.D.	N.D.	N.D.	N.D.	N.D.	N.D.	N.D.	N.D.	N.D.	2.05668	1.18279	0.909507	N.D.	2.5305	N.D.	N.D.	N.D.	N.D.	N.D.	N.D.	N.D.	N.D.	N.D.	N.D.	N.D.	N.D.	N.D.	N.D.	1.55201	N.D.	N.D.	1.24697	N.D.	1.25926	1.80608	1.48869	0.768474	1.46608	0.266937
His	78.9955	78.0455	91.8672	79.1749	87.6136	89.8369	81.7901	85.7178	83.2402	76.5527	78.0785	84.1364	85.9031	74.0443	88.6787	66.9932	75.484	81.8157	84.8488	76.4548	89.8068	85.946	82.6208	108.421	78.8319	56.9107	62.9894	77.6359	73.2058	78.7437	81.2074	89.3386	100.778	98.1422	102.027	78.4698	82.8362	8.49376	81.5234	14.0983
Arg	65.1043	71.0195	72.7258	118.576	88.2362	77.4084	77.2601	93.6798	105.105	89.23	76.7492	37.5068	89.1577	49.4799	62.9055	57.0573	67.5579	72.9014	122.818	72.1282	67.914	63.568	86.7395	81.3745	78.2003	72.9254	52.0623	96.1872	79.5331	60.6462	71.1513	78.7833	89.1758	83.9394	77.9989	79.2677	77.9772	18.3984	76.6559	11.7568
Ser	89.5746	124.637	133.192	120.139	131.822	101.679	128.134	109.252	120.239	126.801	150.235	106.653	155.966	109.388	118.203	135.012	99.6146	127.176	178.142	120.605	114.819	109.056	148.156	127.948	118.373	93.4971	146.602	151.193	128.227	139.744	116.227	95.4125	127.078	102.923	148.11	90.751	125.38	18.9587	121.511	22.2016
Pyruvic acid	N.D.	N.D.	18.8233	32.2364	31.654	165.022	91.5608	107.471	N.D.	N.D.	113.098	145.912	52.6216	167.691	27.9552	104.416	151.313	203.756	186.181	182.381	106.751	252.497	160.427	157.542	N.D.	N.D.	33.169	118.817	56.7514	78.5832	128.192	104.471	199.75	121.586	141.013	181.418	120.162	63.8106	116.375	51.6505
Gly	204.282	212.905	284.767	264.313	310.617	208.729	277.392	270.627	236.153	210.367	293.92	209.578	337.414	199.646	190.86	253.21	200.003	230.386	273.719	286.843	218.233	226.668	297.656	156.424	228.964	205.879	247.824	410.203	223.387	240.786	256.905	183.418	211.549	175.93	228.266	166.805	240.191	43.6195	231.66	62.9973
Malic acid	3.79121	3.96763	7.60409	4.21692	4.48346	4.68963	6.63732	5.10901	4.73068	4.74271	4.65388	5.80866	3.77144	3.99105	5.67954	6.69829	6.52038	6.53083	4.92919	4.877	3.96776	5.8704	4.85629	3.47118	5.46102	4.77724	4.01831	5.35653	3.68561	2.61175	2.8771	3.30327	8.68287	3.26699	9.27875	4.80287	5.03186	1.05557	4.84353	2.14877
Gln	409.291	480.058	632.028	638.359	596.545	618.97	718.999	669.651	555.145	514.817	681.937	586.963	614.965	530.067	584.08	601.923	568.122	683.302	787.573	659.761	552.113	717.668	546.048	547.939	607.201	499.02	509.191	634.672	455.015	552.194	439.215	627.205	791.248	639.326	645.474	555.915	604.573	89.0463	579.64	98.5137
Asn	32.6503	40.3085	57.3816	44.9372	45.3984	41.2946	41.5507	44.3468	45.4637	45.9881	43.12	38.5976	41.0987	39.2249	42.7608	44.8028	41.8007	47.2647	75.4584	38.0935	46.0271	53.1198	48.9576	63.7494	32.9992	42.0124	24.3932	37.4992	53.8898	47.0978	44.9378	42.5041	58.8391	42.5566	48.8515	45.5368	45.38	8.67411	43.4265	9.07749
Ala	353.15	330.191	399.981	368.649	372.717	371.116	267.355	331.601	408.88	331.888	524.371	329.538	277.638	289.415	228.311	278.564	363.155	453.223	507.841	485.766	281.361	526.299	394.679	387.331	357.333	303.426	328.753	401.895	297.062	359.288	253.642	285.084	479.93	307.027	352.39	394.131	359.572	81.0734	343.33	61.72
Citrulline	23.1323	35.1332	35.7117	32.6124	29.848	20.7146	34.929	38.5027	35.6305	39.3147	38.3294	14.6315	43.0166	22.9699	33.4339	19.431	30.0219	34.1638	19.4443	30.5015	29.7261	26.1264	27.3761	25.8597	31.609	17.0759	22.8629	28.2737	29.1612	24.1037	30.8993	38.5622	27.9314	30.7585	30.3171	30.5025	29.91	6.75637	28.5048	5.32155
Uridine	10.1713	11.227	6.9974	9.4204	8.61148	11.7854	7.36294	10.2253	8.02264	14.6202	6.24007	11.1034	8.87781	12.4832	11.9466	12.7332	10.6214	12.0452	5.66066	11.286	8.48997	12.2625	11.2584	9.44202	8.26129	9.74452	10.4418	9.76461	8.17145	9.4972	11.5498	10.7628	6.50481	9.7552	7.78188	12.866	10.1935	2.26801	9.59178	1.74067
Phe	49.6451	60.0929	76.34	53.1717	62.8005	61.6343	45.4561	51.6167	55.7014	64.7034	52.0626	61.978	64.7876	52.7649	47.4019	52.5056	83.5126	52.9537	52.5441	46.473	63.5515	62.4216	46.4873	59.8059	55.3001	54.3118	31.1627	51.8844	50.7266	47.1956	53.2391	58.5665	62.6461	63.6381	69.314	59.5236	58.2871	10.4205	54.7924	9.68312
Thr	104.87	108.866	104.806	140.672	131.83	121.078	143.719	149.61	106.386	132.976	119.415	94.1362	158.439	85.5076	112.589	108.289	118.892	131.059	131.743	136.148	96.8146	97.4111	151.359	138.662	119.686	69.0123	97.8796	136.665	115.548	103.993	78.2491	105.813	149.571	124.819	138.757	105.517	120.759	19.6907	112.126	23.9365
Glyoxylic acid	N.D.	N.D.	3.0427	4.48279	5.51632	10.405	5.35359	3.9147	5.05065	4.70346	N.D.	N.D.	4.88262	N.D.	N.D.	N.D.	5.84972	6.41907	N.D.	N.D.	4.79829	N.D.	6.35473	5.40691	N.D.	N.D.	5.6827	N.D.	N.D.	N.D.	N.D.	N.D.	N.D.	4.64139	N.D.	4.48956	5.39587	1.63601	4.93788	0.64948
Lactic acid	2329.97	1680.93	2271.92	2929.9	1939.3	3488.18	2154.54	2187.77	2087.36	1727.73	2906.7	2996.34	1521.57	2701.78	1560.23	2265.53	3533.32	3290.92	2861.6	4636.13	1545.52	3737.2	2142.71	2245.76	2025.66	1987.08	2156.47	2969.3	1581.07	1868.58	2140.89	1851.53	2933.36	2049.11	1985.48	2857.83	2453.16	770.402	2200.53	459.905
Citric acid	109.939	97.5385	157.794	139.309	166.834	142.33	196.858	132.026	136.413	149.883	117.501	183.475	135.109	110.259	169.431	184.018	187.898	170.312	152.407	107.775	150.203	131.072	130.377	106.903	172.821	109.285	105.598	145.241	121.962	91.1246	71.1474	92.2478	166.779	122.036	178.889	135.142	144.119	29.6059	126.023	34.6385
Creatinine	70.7361	74.164	74.5393	71.0166	73.3416	61.8615	69.1909	85.2311	74.6598	49.9759	57.6417	53.048	84.2425	45.3454	63.1074	69.9736	67.47	68.1605	36.8883	61.0815	65.8069	74.8717	51.9227	43.8403	71.7422	46.1035	38.4366	54.188	49.1645	48.1557	59.9051	69.9842	39.8734	60.7151	51.9666	94.469	65.662	12.7994	57.0587	15.7871
2-Hydroxybutyric acid	30.1205	28.8278	20.9031	27.6681	20.2007	46.2734	35.9228	24.5554	25.0458	42.4729	26.9848	37.6762	19.1578	28.2121	89.9872	54.3125	65.621	54.3322	22.0441	36.7414	11.2702	55.8032	21.5732	46.374	49.3748	22.2311	48.008	18.8314	28.0855	20.2516	49.2288	22.0618	22.607	47.1216	21.7567	70.1078	40.53	22.3519	34.9722	16.906
Betaine	76.9893	86.1242	68.6361	96.0263	48.1637	56.7139	78.8174	53.6674	60.0824	58.3615	66.3167	67.4726	55.4223	42.5387	92.8673	37.8623	54.0307	62.2205	61.1076	54.0066	68.955	71.3758	66.3742	35.9656	77.157	62.0206	33.2892	48.3643	50.2912	57.5813	59.2485	61.2648	46.933	57.4948	49.2653	33.7432	61.7927	15.5587	53.0544	12.2562
Choline	11.6578	17.413	20.5107	14.5896	11.1075	14.8277	16.8235	14.7691	15.1333	16.8958	10.5375	16.8744	12.0667	11.0045	13.8151	9.57691	13.8404	13.2689	10.1329	11.6493	17.2593	12.9334	15.2224	14.0708	14.6504	12.8161	7.13513	13.4993	9.17712	14.8628	13.6221	13.2457	11.1769	13.2371	10.2638	12.6423	14.3744	3.3126	12.1941	2.3186
Glycolic acid	19.9231	14.3307	N.D.	N.D.	30.4931	N.D.	N.D.	N.D.	N.D.	N.D.	N.D.	N.D.	N.D.	N.D.	23.8826	N.D.	N.D.	N.D.	N.D.	N.D.	N.D.	N.D.	23.6458	N.D.	N.D.	21.7856	N.D.	19.4702	N.D.	N.D.	N.D.	N.D.	16.5515	N.D.	N.D.	16.3437	21.9642	5.43528	18.5378	2.5934
Succinic acid	8.37053	7.10448	11.2975	7.40615	6.8756	6.99542	6.72316	4.51296	10.4123	9.91091	4.71552	6.09086	6.40073	5.58793	6.681	5.42565	7.56846	9.77627	3.57081	5.4992	4.3228	5.90527	8.1755	3.28595	9.87279	8.47418	6.30634	5.69052	4.49217	2.7023	3.89024	3.59545	6.30529	4.2438	6.24815	6.39779	6.91057	2.25314	5.68492	2.06479
cis-Aconitic acid	6.27277	6.62255	8.64293	7.41892	9.29213	7.31102	11.2995	6.78243	8.58759	8.39153	7.35123	10.1504	8.05393	1.82264	7.62597	7.60872	9.37561	7.92733	8.7195	8.76222	6.88705	7.28434	6.84326	7.05497	5.78968	5.14144	6.05186	8.53969	5.71914	3.55317	3.80178	5.07286	5.90763	6.91415	7.7379	8.03783	7.78026	1.62611	6.02226	1.56678
Isocitric acid	4.16597	4.13603	9.04176	6.04044	9.13127	6.82696	8.73625	4.05021	5.61307	6.02023	5.29452	6.98244	6.69147	N.D.	4.24294	4.79187	8.23191	7.64572	N.D.	6.6864	4.12556	4.74417	5.49988	3.90087	3.61243	3.58005	N.D.	7.19791	5.01538	2.7226	N.D.	2.59848	N.D.	4.81792	3.75412	7.52001	6.0167	1.59459	4.53543	1.79304
β-Ala	4.96971	3.21365	8.60846	8.33455	7.81423	2.86809	4.45823	3.31331	5.98657	2.58745	2.41803	2.84728	3.56946	2.08912	3.57648	1.46591	3.26442	2.6072	3.5574	2.66175	8.27794	3.39614	1.4393	2.31317	3.26151	4.2179	1.48416	2.27344	3.07401	1.59216	1.49388	3.9473	2.78053	4.93256	4.01851	2.11911	3.90042	2.10109	2.93292	1.17058
Met	11.7145	10.5435	17.1307	15.5655	17.2806	23.9249	20.025	20.9898	18.061	17.5578	15.8064	12.9671	16.589	14.4612	11.0798	18.5076	18.34	24.0685	21.4491	15.5183	20.0886	25.3927	20.6008	21.4204	12.2979	6.63824	8.79992	14.1277	10.4912	12.5206	13.8475	13.5647	15.5262	16.5914	17.9219	16.616	17.6162	3.87214	13.2453	3.34795
3-Hydroxybutyric acid	17.4958	27.1113	19.5873	32.3429	29.865	40.7223	61.2717	35.6476	26.3664	57.5105	29.4359	37.0494	41.4066	21.5309	630.169	747.722	78.3092	41.0459	15.326	43.9353	23.3681	38.9422	18.3617	44.909	223.203	20.0436	220.722	26.6251	36.0649	11.0376	29.3708	16.2685	29.6535	67.8833	28.689	63.3425	154.232	381.502	64.4086	75.5219
2-Oxoglutaric acid	N.D.	N.D.	11.2728	N.D.	N.D.	N.D.	12.5571	10.7279	N.D.	6.73321	N.D.	13.0921	N.D.	N.D.	N.D.	N.D.	10.9159	15.0733	10.5443	N.D.	9.49605	10.4414	11.0648	N.D.	N.D.	N.D.	N.D.	N.D.	N.D.	N.D.	N.D.	N.D.	N.D.	N.D.	N.D.	N.D.	11.0545	2.013	N.D.	N.A.
Erythrose 4-phosphate	N.D.	N.D.	N.D.	N.D.	N.D.	N.D.	N.D.	N.D.	N.D.	N.D.	N.D.	N.D.	N.D.	N.D.	N.D.	5.14063	N.D.	N.D.	N.D.	N.D.	N.D.	N.D.	N.D.	N.D.	N.D.	N.D.	N.D.	N.D.	N.D.	N.D.	N.D.	N.D.	N.D.	N.D.	N.D.	N.D.	5.97057	1.17372	N.D.	N.A.
Fumaric acid	N.D.	N.D.	N.D.	N.D.	N.D.	N.D.	N.D.	N.D.	N.D.	N.D.	N.D.	N.D.	N.D.	N.D.	N.D.	N.D.	N.D.	N.D.	N.D.	N.D.	N.D.	N.D.	N.D.	N.D.	N.D.	N.D.	N.D.	N.D.	N.D.	N.D.	N.D.	N.D.	N.D.	N.D.	N.D.	N.D.	N.D.	N.A.	N.D.	N.A.
Phosphoenolpyruvic acid	N.D.	N.D.	N.D.	N.D.	N.D.	N.D.	N.D.	N.D.	N.D.	N.D.	N.D.	N.D.	N.D.	N.D.	N.D.	N.D.	N.D.	N.D.	N.D.	N.D.	N.D.	N.D.	N.D.	N.D.	N.D.	N.D.	N.D.	N.D.	N.D.	N.D.	N.D.	N.D.	N.D.	N.D.	N.D.	N.D.	N.D.	N.A.	N.D.	N.A.
Glyceraldehyde 3-phosphate	N.D.	N.D.	N.D.	N.D.	N.D.	N.D.	N.D.	N.D.	N.D.	N.D.	N.D.	N.D.	N.D.	N.D.	N.D.	N.D.	N.D.	N.D.	N.D.	N.D.	N.D.	N.D.	N.D.	N.D.	N.D.	N.D.	N.D.	N.D.	N.D.	N.D.	N.D.	N.D.	N.D.	N.D.	N.D.	N.D.	N.D.	N.A.	N.D.	N.A.
Dihydroxyacetone phosphate	N.D.	N.D.	N.D.	N.D.	N.D.	N.D.	N.D.	N.D.	N.D.	N.D.	N.D.	N.D.	N.D.	N.D.	N.D.	N.D.	N.D.	N.D.	N.D.	N.D.	N.D.	N.D.	N.D.	N.D.	N.D.	N.D.	N.D.	N.D.	N.D.	N.D.	N.D.	N.D.	N.D.	N.D.	N.D.	N.D.	N.D.	N.A.	N.D.	N.A.
2-Phosphoglyceric acid	N.D.	N.D.	N.D.	N.D.	N.D.	N.D.	N.D.	N.D.	N.D.	N.D.	N.D.	N.D.	N.D.	N.D.	N.D.	N.D.	N.D.	N.D.	N.D.	N.D.	N.D.	N.D.	N.D.	N.D.	N.D.	N.D.	N.D.	N.D.	N.D.	N.D.	N.D.	N.D.	N.D.	N.D.	N.D.	N.D.	N.D.	N.A.	N.D.	N.A.
3-Phosphoglyceric acid	N.D.	N.D.	N.D.	N.D.	N.D.	N.D.	N.D.	N.D.	N.D.	N.D.	N.D.	N.D.	N.D.	N.D.	N.D.	N.D.	N.D.	N.D.	N.D.	N.D.	N.D.	N.D.	N.D.	N.D.	N.D.	N.D.	N.D.	N.D.	N.D.	N.D.	N.D.	N.D.	N.D.	N.D.	N.D.	N.D.	N.D.	N.A.	N.D.	N.A.
Ribose 5-phosphate	N.D.	N.D.	N.D.	N.D.	N.D.	N.D.	N.D.	N.D.	N.D.	N.D.	N.D.	N.D.	N.D.	N.D.	N.D.	N.D.	N.D.	N.D.	N.D.	N.D.	N.D.	N.D.	N.D.	N.D.	N.D.	N.D.	N.D.	N.D.	N.D.	N.D.	N.D.	N.D.	N.D.	N.D.	N.D.	N.D.	N.D.	N.A.	N.D.	N.A.
Ribulose 5-phosphate	N.D.	N.D.	N.D.	N.D.	N.D.	N.D.	N.D.	N.D.	N.D.	N.D.	N.D.	N.D.	N.D.	N.D.	N.D.	N.D.	N.D.	N.D.	N.D.	N.D.	N.D.	N.D.	N.D.	N.D.	N.D.	N.D.	N.D.	N.D.	N.D.	N.D.	N.D.	N.D.	N.D.	N.D.	N.D.	N.D.	N.D.	N.A.	N.D.	N.A.
Glucose 6-phosphate	N.D.	N.D.	N.D.	N.D.	N.D.	N.D.	N.D.	N.D.	N.D.	N.D.	N.D.	N.D.	N.D.	N.D.	N.D.	N.D.	N.D.	N.D.	N.D.	N.D.	N.D.	N.D.	N.D.	N.D.	N.D.	N.D.	N.D.	N.D.	N.D.	N.D.	N.D.	N.D.	N.D.	N.D.	N.D.	N.D.	N.D.	N.A.	N.D.	N.A.
Glucose 1-phosphate	N.D.	N.D.	N.D.	N.D.	N.D.	N.D.	N.D.	N.D.	N.D.	N.D.	N.D.	N.D.	N.D.	N.D.	N.D.	N.D.	N.D.	N.D.	N.D.	N.D.	N.D.	N.D.	N.D.	N.D.	N.D.	N.D.	N.D.	N.D.	N.D.	N.D.	N.D.	N.D.	N.D.	N.D.	N.D.	N.D.	N.D.	N.A.	N.D.	N.A.
Fructose 6-phosphate	N.D.	N.D.	N.D.	N.D.	N.D.	N.D.	N.D.	N.D.	N.D.	N.D.	N.D.	N.D.	N.D.	N.D.	N.D.	N.D.	N.D.	N.D.	N.D.	N.D.	N.D.	N.D.	N.D.	N.D.	N.D.	N.D.	N.D.	N.D.	N.D.	N.D.	N.D.	N.D.	N.D.	N.D.	N.D.	N.D.	N.D.	N.A.	N.D.	N.A.
6-Phosphogluconic acid	N.D.	N.D.	N.D.	N.D.	N.D.	N.D.	N.D.	N.D.	N.D.	N.D.	N.D.	N.D.	N.D.	N.D.	N.D.	N.D.	N.D.	N.D.	N.D.	N.D.	N.D.	N.D.	N.D.	N.D.	N.D.	N.D.	N.D.	N.D.	N.D.	N.D.	N.D.	N.D.	N.D.	N.D.	N.D.	N.D.	N.D.	N.A.	N.D.	N.A.
Sedoheptulose 7-phosphate	N.D.	N.D.	N.D.	N.D.	N.D.	N.D.	N.D.	N.D.	N.D.	N.D.	N.D.	N.D.	N.D.	N.D.	N.D.	N.D.	N.D.	N.D.	N.D.	N.D.	N.D.	N.D.	N.D.	N.D.	N.D.	N.D.	N.D.	N.D.	N.D.	N.D.	N.D.	N.D.	N.D.	N.D.	N.D.	N.D.	N.D.	N.A.	N.D.	N.A.
dTMP	N.D.	N.D.	N.D.	N.D.	N.D.	N.D.	N.D.	N.D.	N.D.	N.D.	N.D.	N.D.	N.D.	N.D.	N.D.	N.D.	N.D.	N.D.	N.D.	N.D.	N.D.	N.D.	N.D.	N.D.	N.D.	N.D.	N.D.	N.D.	N.D.	N.D.	N.D.	N.D.	N.D.	N.D.	N.D.	N.D.	N.D.	N.A.	N.D.	N.A.
CMP	N.D.	N.D.	N.D.	N.D.	N.D.	N.D.	N.D.	N.D.	N.D.	N.D.	N.D.	N.D.	N.D.	N.D.	N.D.	N.D.	N.D.	N.D.	N.D.	N.D.	N.D.	N.D.	N.D.	N.D.	N.D.	N.D.	N.D.	N.D.	N.D.	N.D.	N.D.	N.D.	N.D.	N.D.	N.D.	N.D.	N.D.	N.A.	N.D.	N.A.
UMP	N.D.	N.D.	N.D.	N.D.	N.D.	N.D.	N.D.	N.D.	N.D.	N.D.	N.D.	N.D.	N.D.	N.D.	N.D.	N.D.	N.D.	N.D.	N.D.	N.D.	N.D.	N.D.	N.D.	N.D.	N.D.	N.D.	N.D.	N.D.	N.D.	N.D.	N.D.	N.D.	N.D.	N.D.	N.D.	N.D.	N.D.	N.A.	N.D.	N.A.
cAMP	N.D.	N.D.	N.D.	N.D.	N.D.	N.D.	N.D.	N.D.	N.D.	N.D.	N.D.	N.D.	N.D.	N.D.	N.D.	N.D.	N.D.	N.D.	N.D.	N.D.	N.D.	N.D.	N.D.	N.D.	N.D.	N.D.	N.D.	N.D.	N.D.	N.D.	N.D.	N.D.	N.D.	N.D.	N.D.	N.D.	N.D.	N.A.	N.D.	N.A.
Fructose 1,6-diphosphate	N.D.	N.D.	N.D.	N.D.	N.D.	N.D.	N.D.	N.D.	N.D.	N.D.	N.D.	N.D.	N.D.	N.D.	N.D.	N.D.	N.D.	N.D.	N.D.	N.D.	N.D.	N.D.	N.D.	N.D.	N.D.	N.D.	N.D.	N.D.	N.D.	N.D.	N.D.	N.D.	N.D.	N.D.	N.D.	N.D.	N.D.	N.A.	N.D.	N.A.
cGMP	N.D.	N.D.	N.D.	N.D.	N.D.	N.D.	N.D.	N.D.	N.D.	N.D.	N.D.	N.D.	N.D.	N.D.	N.D.	N.D.	N.D.	N.D.	N.D.	N.D.	N.D.	N.D.	N.D.	N.D.	N.D.	N.D.	N.D.	N.D.	N.D.	N.D.	N.D.	N.D.	N.D.	N.D.	N.D.	N.D.	N.D.	N.A.	N.D.	N.A.
IMP	N.D.	N.D.	N.D.	N.D.	N.D.	N.D.	N.D.	N.D.	N.D.	N.D.	N.D.	N.D.	N.D.	N.D.	N.D.	N.D.	N.D.	N.D.	N.D.	N.D.	N.D.	N.D.	N.D.	N.D.	N.D.	N.D.	N.D.	N.D.	N.D.	N.D.	N.D.	N.D.	N.D.	N.D.	N.D.	N.D.	N.D.	N.A.	N.D.	N.A.
GMP	N.D.	N.D.	N.D.	N.D.	N.D.	N.D.	N.D.	N.D.	N.D.	N.D.	N.D.	N.D.	N.D.	N.D.	N.D.	N.D.	N.D.	N.D.	N.D.	N.D.	N.D.	N.D.	N.D.	N.D.	N.D.	N.D.	N.D.	N.D.	N.D.	N.D.	N.D.	N.D.	N.D.	N.D.	N.D.	N.D.	N.D.	N.A.	N.D.	N.A.
CoA_divalent	N.D.	N.D.	N.D.	N.D.	N.D.	N.D.	N.D.	N.D.	N.D.	N.D.	N.D.	N.D.	N.D.	N.D.	N.D.	N.D.	N.D.	N.D.	N.D.	N.D.	N.D.	N.D.	N.D.	N.D.	N.D.	N.D.	N.D.	N.D.	N.D.	N.D.	N.D.	N.D.	N.D.	N.D.	N.D.	N.D.	N.D.	N.A.	N.D.	N.A.
PRPP	N.D.	N.D.	N.D.	N.D.	N.D.	N.D.	N.D.	N.D.	N.D.	N.D.	N.D.	N.D.	N.D.	N.D.	N.D.	N.D.	N.D.	N.D.	N.D.	N.D.	N.D.	N.D.	N.D.	N.D.	N.D.	N.D.	N.D.	N.D.	N.D.	N.D.	N.D.	N.D.	N.D.	N.D.	N.D.	N.D.	N.D.	N.A.	N.D.	N.A.
dTDP	N.D.	N.D.	N.D.	N.D.	N.D.	N.D.	N.D.	N.D.	N.D.	N.D.	N.D.	N.D.	N.D.	N.D.	N.D.	N.D.	N.D.	N.D.	N.D.	N.D.	N.D.	N.D.	N.D.	N.D.	N.D.	N.D.	N.D.	N.D.	N.D.	N.D.	N.D.	N.D.	N.D.	N.D.	N.D.	N.D.	N.D.	N.A.	N.D.	N.A.
CDP	N.D.	N.D.	N.D.	N.D.	N.D.	N.D.	N.D.	N.D.	N.D.	N.D.	N.D.	N.D.	N.D.	N.D.	N.D.	N.D.	N.D.	N.D.	N.D.	N.D.	N.D.	N.D.	N.D.	N.D.	N.D.	N.D.	N.D.	N.D.	N.D.	N.D.	N.D.	N.D.	N.D.	N.D.	N.D.	N.D.	N.D.	N.A.	N.D.	N.A.
UDP	N.D.	N.D.	N.D.	N.D.	N.D.	N.D.	N.D.	N.D.	N.D.	N.D.	N.D.	N.D.	N.D.	N.D.	N.D.	N.D.	N.D.	N.D.	N.D.	N.D.	N.D.	N.D.	N.D.	N.D.	N.D.	N.D.	N.D.	N.D.	N.D.	N.D.	N.D.	N.D.	N.D.	N.D.	N.D.	N.D.	N.D.	N.A.	N.D.	N.A.
Acetyl CoA_divalent	N.D.	N.D.	N.D.	N.D.	N.D.	N.D.	N.D.	N.D.	N.D.	N.D.	N.D.	N.D.	N.D.	N.D.	N.D.	N.D.	N.D.	N.D.	N.D.	N.D.	N.D.	N.D.	N.D.	N.D.	N.D.	N.D.	N.D.	N.D.	N.D.	N.D.	N.D.	N.D.	N.D.	N.D.	N.D.	N.D.	N.D.	N.A.	N.D.	N.A.
Malonyl CoA_divalent	N.D.	N.D.	N.D.	N.D.	N.D.	N.D.	N.D.	N.D.	N.D.	N.D.	N.D.	N.D.	N.D.	N.D.	N.D.	N.D.	N.D.	N.D.	N.D.	N.D.	N.D.	N.D.	N.D.	N.D.	N.D.	N.D.	N.D.	N.D.	N.D.	N.D.	N.D.	N.D.	N.D.	N.D.	N.D.	N.D.	N.D.	N.A.	N.D.	N.A.
GDP	N.D.	N.D.	N.D.	N.D.	N.D.	N.D.	N.D.	N.D.	N.D.	N.D.	N.D.	N.D.	N.D.	N.D.	N.D.	N.D.	N.D.	N.D.	N.D.	N.D.	N.D.	N.D.	N.D.	N.D.	N.D.	N.D.	N.D.	N.D.	N.D.	N.D.	N.D.	N.D.	N.D.	N.D.	N.D.	N.D.	N.D.	N.A.	N.D.	N.A.
dCTP	N.D.	N.D.	N.D.	N.D.	N.D.	N.D.	N.D.	N.D.	N.D.	N.D.	N.D.	N.D.	N.D.	N.D.	N.D.	N.D.	N.D.	N.D.	N.D.	N.D.	N.D.	N.D.	N.D.	N.D.	N.D.	N.D.	N.D.	N.D.	N.D.	N.D.	N.D.	N.D.	N.D.	N.D.	N.D.	N.D.	N.D.	N.A.	N.D.	N.A.
dTTP	N.D.	N.D.	N.D.	N.D.	N.D.	N.D.	N.D.	N.D.	N.D.	N.D.	N.D.	N.D.	N.D.	N.D.	N.D.	N.D.	N.D.	N.D.	N.D.	N.D.	N.D.	N.D.	N.D.	N.D.	N.D.	N.D.	N.D.	N.D.	N.D.	N.D.	N.D.	N.D.	N.D.	N.D.	N.D.	N.D.	N.D.	N.A.	N.D.	N.A.
CTP	N.D.	N.D.	N.D.	N.D.	N.D.	N.D.	N.D.	N.D.	N.D.	N.D.	N.D.	N.D.	N.D.	N.D.	N.D.	N.D.	N.D.	N.D.	N.D.	N.D.	N.D.	N.D.	N.D.	N.D.	N.D.	N.D.	N.D.	N.D.	N.D.	N.D.	N.D.	N.D.	N.D.	N.D.	N.D.	N.D.	N.D.	N.A.	N.D.	N.A.
UTP	N.D.	N.D.	N.D.	N.D.	N.D.	N.D.	N.D.	N.D.	N.D.	N.D.	N.D.	N.D.	N.D.	N.D.	N.D.	N.D.	N.D.	N.D.	N.D.	N.D.	N.D.	N.D.	N.D.	N.D.	N.D.	N.D.	N.D.	N.D.	N.D.	N.D.	N.D.	N.D.	N.D.	N.D.	N.D.	N.D.	N.D.	N.A.	N.D.	N.A.
dATP	N.D.	N.D.	N.D.	N.D.	N.D.	N.D.	N.D.	N.D.	N.D.	N.D.	N.D.	N.D.	N.D.	N.D.	N.D.	N.D.	N.D.	N.D.	N.D.	N.D.	N.D.	N.D.	N.D.	N.D.	N.D.	N.D.	N.D.	N.D.	N.D.	N.D.	N.D.	N.D.	N.D.	N.D.	N.D.	N.D.	N.D.	N.A.	N.D.	N.A.
GTP	N.D.	N.D.	N.D.	N.D.	N.D.	N.D.	N.D.	N.D.	N.D.	N.D.	N.D.	N.D.	N.D.	N.D.	N.D.	N.D.	N.D.	N.D.	N.D.	N.D.	N.D.	N.D.	N.D.	N.D.	N.D.	N.D.	N.D.	N.D.	N.D.	N.D.	N.D.	N.D.	N.D.	N.D.	N.D.	N.D.	N.D.	N.A.	N.D.	N.A.
NAD+	N.D.	N.D.	N.D.	N.D.	N.D.	N.D.	N.D.	N.D.	N.D.	N.D.	N.D.	N.D.	N.D.	N.D.	N.D.	N.D.	N.D.	N.D.	N.D.	N.D.	N.D.	N.D.	N.D.	N.D.	N.D.	N.D.	N.D.	N.D.	N.D.	N.D.	N.D.	N.D.	N.D.	N.D.	N.D.	N.D.	N.D.	N.A.	N.D.	N.A.
NADP+	N.D.	N.D.	N.D.	N.D.	N.D.	N.D.	N.D.	N.D.	N.D.	N.D.	N.D.	N.D.	N.D.	N.D.	N.D.	N.D.	N.D.	N.D.	N.D.	N.D.	N.D.	N.D.	N.D.	N.D.	N.D.	N.D.	N.D.	N.D.	N.D.	N.D.	N.D.	N.D.	N.D.	N.D.	N.D.	N.D.	N.D.	N.A.	N.D.	N.A.
Putrescine	N.D.	N.D.	N.D.	N.D.	N.D.	N.D.	N.D.	N.D.	N.D.	N.D.	N.D.	N.D.	N.D.	N.D.	N.D.	N.D.	N.D.	N.D.	N.D.	N.D.	N.D.	N.D.	N.D.	N.D.	N.D.	N.D.	N.D.	N.D.	N.D.	N.D.	N.D.	N.D.	N.D.	N.D.	N.D.	N.D.	N.D.	N.A.	N.D.	N.A.
GABA	N.D.	N.D.	N.D.	N.D.	N.D.	N.D.	N.D.	N.D.	N.D.	N.D.	N.D.	N.D.	N.D.	N.D.	N.D.	N.D.	N.D.	N.D.	N.D.	N.D.	N.D.	N.D.	N.D.	N.D.	N.D.	N.D.	N.D.	N.D.	N.D.	N.D.	N.D.	N.D.	N.D.	N.D.	N.D.	N.D.	N.D.	N.A.	N.D.	N.A.
Cytosine	N.D.	N.D.	N.D.	N.D.	N.D.	N.D.	N.D.	N.D.	N.D.	N.D.	N.D.	N.D.	N.D.	N.D.	N.D.	N.D.	N.D.	N.D.	N.D.	N.D.	N.D.	N.D.	N.D.	N.D.	N.D.	N.D.	N.D.	N.D.	N.D.	N.D.	N.D.	N.D.	N.D.	N.D.	N.D.	N.D.	N.D.	N.A.	N.D.	N.A.
Homoserine	N.D.	N.D.	N.D.	N.D.	N.D.	N.D.	N.D.	N.D.	N.D.	N.D.	N.D.	N.D.	N.D.	N.D.	N.D.	N.D.	N.D.	N.D.	N.D.	N.D.	N.D.	N.D.	N.D.	N.D.	N.D.	N.D.	N.D.	N.D.	N.D.	N.D.	N.D.	N.D.	N.D.	N.D.	N.D.	N.D.	N.D.	N.A.	N.D.	N.A.
Betaine aldehyde_+H2O	N.D.	N.D.	N.D.	N.D.	N.D.	N.D.	N.D.	N.D.	N.D.	N.D.	N.D.	N.D.	N.D.	N.D.	N.D.	N.D.	N.D.	N.D.	N.D.	N.D.	N.D.	N.D.	N.D.	N.D.	N.D.	N.D.	N.D.	N.D.	N.D.	N.D.	N.D.	N.D.	N.D.	N.D.	N.D.	N.D.	N.D.	N.A.	N.D.	N.A.
Cys	N.D.	N.D.	N.D.	N.D.	N.D.	N.D.	N.D.	N.D.	N.D.	N.D.	N.D.	N.D.	N.D.	N.D.	N.D.	N.D.	N.D.	N.D.	N.D.	N.D.	N.D.	N.D.	N.D.	N.D.	N.D.	N.D.	N.D.	N.D.	N.D.	N.D.	N.D.	N.D.	N.D.	N.D.	N.D.	N.D.	N.D.	N.A.	N.D.	N.A.
Adenine	N.D.	N.D.	N.D.	N.D.	N.D.	N.D.	N.D.	N.D.	N.D.	N.D.	N.D.	N.D.	N.D.	N.D.	N.D.	N.D.	N.D.	N.D.	N.D.	N.D.	N.D.	N.D.	N.D.	N.D.	N.D.	N.D.	N.D.	N.D.	N.D.	N.D.	N.D.	N.D.	N.D.	N.D.	N.D.	N.D.	N.D.	N.A.	N.D.	N.A.
Anthranilic acid	N.D.	N.D.	N.D.	N.D.	N.D.	N.D.	N.D.	N.D.	N.D.	N.D.	N.D.	N.D.	N.D.	N.D.	N.D.	N.D.	N.D.	N.D.	N.D.	N.D.	N.D.	N.D.	N.D.	N.D.	N.D.	N.D.	N.D.	N.D.	N.D.	N.D.	N.D.	N.D.	N.D.	N.D.	N.D.	N.D.	N.D.	N.A.	N.D.	N.A.
Tyramine	N.D.	N.D.	N.D.	N.D.	N.D.	N.D.	N.D.	N.D.	N.D.	N.D.	N.D.	N.D.	N.D.	N.D.	N.D.	N.D.	N.D.	N.D.	N.D.	N.D.	N.D.	N.D.	N.D.	N.D.	N.D.	N.D.	N.D.	N.D.	N.D.	N.D.	N.D.	N.D.	N.D.	N.D.	N.D.	N.D.	N.D.	N.A.	N.D.	N.A.
Spermidine	N.D.	N.D.	N.D.	N.D.	N.D.	N.D.	N.D.	N.D.	N.D.	N.D.	N.D.	N.D.	N.D.	N.D.	N.D.	N.D.	N.D.	N.D.	N.D.	N.D.	N.D.	N.D.	N.D.	N.D.	N.D.	N.D.	N.D.	N.D.	N.D.	N.D.	N.D.	N.D.	N.D.	N.D.	N.D.	N.D.	N.D.	N.A.	N.D.	N.A.
Guanine	N.D.	N.D.	N.D.	N.D.	N.D.	N.D.	N.D.	N.D.	N.D.	N.D.	N.D.	N.D.	N.D.	N.D.	N.D.	N.D.	N.D.	N.D.	N.D.	N.D.	N.D.	N.D.	N.D.	N.D.	N.D.	N.D.	N.D.	N.D.	N.D.	N.D.	N.D.	N.D.	N.D.	N.D.	N.D.	N.D.	N.D.	N.A.	N.D.	N.A.
Spermine	N.D.	N.D.	N.D.	N.D.	N.D.	N.D.	N.D.	N.D.	N.D.	N.D.	N.D.	N.D.	N.D.	N.D.	N.D.	N.D.	N.D.	N.D.	N.D.	N.D.	N.D.	N.D.	N.D.	N.D.	N.D.	N.D.	N.D.	N.D.	N.D.	N.D.	N.D.	N.D.	N.D.	N.D.	N.D.	N.D.	N.D.	N.A.	N.D.	N.A.
Carnosine	N.D.	N.D.	N.D.	N.D.	N.D.	N.D.	N.D.	N.D.	N.D.	N.D.	N.D.	N.D.	N.D.	N.D.	N.D.	N.D.	N.D.	N.D.	N.D.	N.D.	N.D.	N.D.	N.D.	N.D.	N.D.	N.D.	N.D.	N.D.	N.D.	N.D.	N.D.	N.D.	N.D.	N.D.	N.D.	N.D.	N.D.	N.A.	N.D.	N.A.
Thymidine	N.D.	N.D.	N.D.	N.D.	N.D.	N.D.	N.D.	N.D.	N.D.	N.D.	N.D.	N.D.	N.D.	N.D.	N.D.	N.D.	N.D.	N.D.	N.D.	N.D.	N.D.	N.D.	N.D.	N.D.	N.D.	N.D.	N.D.	N.D.	N.D.	N.D.	N.D.	N.D.	N.D.	N.D.	N.D.	N.D.	N.D.	N.A.	N.D.	N.A.
Cytidine	N.D.	N.D.	N.D.	N.D.	N.D.	N.D.	N.D.	N.D.	N.D.	N.D.	N.D.	N.D.	N.D.	N.D.	N.D.	N.D.	N.D.	N.D.	N.D.	N.D.	N.D.	N.D.	N.D.	N.D.	N.D.	N.D.	N.D.	N.D.	N.D.	N.D.	N.D.	N.D.	N.D.	N.D.	N.D.	N.D.	N.D.	N.A.	N.D.	N.A.
Adenosine	N.D.	N.D.	N.D.	N.D.	N.D.	N.D.	N.D.	N.D.	N.D.	N.D.	N.D.	N.D.	N.D.	N.D.	N.D.	N.D.	N.D.	N.D.	N.D.	N.D.	N.D.	N.D.	N.D.	N.D.	N.D.	N.D.	N.D.	N.D.	N.D.	N.D.	N.D.	N.D.	N.D.	N.D.	N.D.	N.D.	N.D.	N.A.	N.D.	N.A.
Inosine	N.D.	N.D.	N.D.	N.D.	N.D.	N.D.	N.D.	N.D.	N.D.	N.D.	N.D.	N.D.	N.D.	N.D.	N.D.	N.D.	N.D.	N.D.	N.D.	N.D.	N.D.	N.D.	N.D.	N.D.	N.D.	N.D.	N.D.	N.D.	N.D.	N.D.	N.D.	N.D.	N.D.	N.D.	N.D.	N.D.	N.D.	N.A.	N.D.	N.A.
Guanosine	N.D.	N.D.	N.D.	N.D.	N.D.	N.D.	N.D.	N.D.	N.D.	N.D.	N.D.	N.D.	N.D.	N.D.	N.D.	N.D.	N.D.	N.D.	N.D.	N.D.	N.D.	N.D.	N.D.	N.D.	N.D.	N.D.	N.D.	N.D.	N.D.	N.D.	N.D.	N.D.	N.D.	N.D.	N.D.	N.D.	N.D.	N.A.	N.D.	N.A.
Glutathione (GSSG)_divalent	N.D.	N.D.	N.D.	N.D.	N.D.	N.D.	N.D.	N.D.	N.D.	N.D.	N.D.	N.D.	N.D.	N.D.	N.D.	N.D.	N.D.	N.D.	N.D.	N.D.	N.D.	N.D.	N.D.	N.D.	N.D.	N.D.	N.D.	N.D.	N.D.	N.D.	N.D.	N.D.	N.D.	N.D.	N.D.	N.D.	N.D.	N.A.	N.D.	N.A.
Glutathione (GSH)	N.D.	N.D.	N.D.	N.D.	N.D.	N.D.	N.D.	N.D.	N.D.	N.D.	N.D.	N.D.	N.D.	N.D.	N.D.	N.D.	N.D.	N.D.	N.D.	N.D.	N.D.	N.D.	N.D.	N.D.	N.D.	N.D.	N.D.	N.D.	N.D.	N.D.	N.D.	N.D.	N.D.	N.D.	N.D.	N.D.	N.D.	N.A.	N.D.	N.A.
S-Adenosylmethionine	N.D.	N.D.	N.D.	N.D.	N.D.	N.D.	N.D.	N.D.	N.D.	N.D.	N.D.	N.D.	N.D.	N.D.	N.D.	N.D.	N.D.	N.D.	N.D.	N.D.	N.D.	N.D.	N.D.	N.D.	N.D.	N.D.	N.D.	N.D.	N.D.	N.D.	N.D.	N.D.	N.D.	N.D.	N.D.	N.D.	N.D.	N.A.	N.D.	N.A.
